# Supplementary material for: Analysis of Arabidopsis thaliana Redox Gene Network Indicates Evolutionary Expansion of Class III Peroxidase in Plants
Source: Sci Rep. 2019 Oct 31;9:15741. doi: 10.1038/s41598-019-52299-y (PMC6823369; doi:10.1038/s41598-019-52299-y)
Supplement: Supplementary file 2 — Table S1 [file 41598_2019_52299_MOESM2_ESM.xls]

## Sheet: Planilha1
Supplementary Table 1: Description of the genes used in the network analysis
String ID	Tair Locus	String Name	Peroxibase Name	Defined Name	Class	String Annotation	OG	Root	Dscore	AdjPvalue	Source
3702.AT1G75270.1	AT1G75270	DHAR2	DHAR2	DHAR2	thiol_redox	Dehydroascorbate reductase 2; Exhibits glutathione-dependent thiol transferase and dehydroascorbate (DHA) reductase activities. Key component of the ascorbate recycling system. Involved in the redox homeostasis, especially in scavenging of ROS under oxidative stresses. Plays a role in ozone tolerance	NOG75667	3	0.95	0.00082	peroxibase
3702.AT1G77100.1	AT1G77100	AT1G77100	PER13	PER13	ciii_peroxidase	Peroxidase 13; Removal of H(2)O(2), oxidation of toxic reductants, biosynthesis and degradation of lignin, suberization, auxin catabolism, response to environmental stresses such as wounding, pathogen attack and oxidative stress. These functions might be dependent on each isozyme/isoform in each plant tissue	NOG233164	3	1	0.000199	intersect
3702.AT3G03670.1	AT3G03670	AT3G03670	PER28	PER28	ciii_peroxidase	Peroxidase; Removal of H(2)O(2), oxidation of toxic reductants, biosynthesis and degradation of lignin, suberization, auxin catabolism, response to environmental stresses such as wounding, pathogen attack and oxidative stress. These functions might be dependent on each isozyme/isoform in each plant tissue	NOG235401	3	1	8.68e-05	intersect
3702.AT3G50990.1	AT3G50990	AT3G50990	PER36	PER36	ciii_peroxidase	Peroxidase 36; Removal of H(2)O(2), oxidation of toxic reductants, biosynthesis and degradation of lignin, suberization, auxin catabolism, response to environmental stresses such as wounding, pathogen attack and oxidative stress. These functions might be dependent on each isozyme/isoform in each plant tissue	NOG236115	3	1	7.34e-05	intersect
3702.AT5G19880.1	AT5G19880	AT5G19880	PER58	PER58	ciii_peroxidase	Peroxidase 58; Removal of H(2)O(2), oxidation of toxic reductants, biosynthesis and degradation of lignin, suberization, auxin catabolism, response to environmental stresses such as wounding, pathogen attack and oxidative stress. These functions might be dependent on each isozyme/isoform in each plant tissue	NOG232894	3	0.67	0.000254	intersect
3702.AT5G64100.1	AT5G64100	AT5G64100	PER69	PER69	ciii_peroxidase	Peroxidase 69; Removal of H(2)O(2), oxidation of toxic reductants, biosynthesis and degradation of lignin, suberization, auxin catabolism, response to environmental stresses such as wounding, pathogen attack and oxidative stress. These functions might be dependent on each isozyme/isoform in each plant tissue	NOG232879	3	1	6.22e-05	intersect
3702.AT5G64110.1	AT5G64110	AT5G64110	PER70	PER70	ciii_peroxidase	Peroxidase 70; Removal of H(2)O(2), oxidation of toxic reductants, biosynthesis and degradation of lignin, suberization, auxin catabolism, response to environmental stresses such as wounding, pathogen attack and oxidative stress. These functions might be dependent on each isozyme/isoform in each plant tissue	NOG232889	3	1	7.39e-05	intersect
3702.AT2G38380.1	AT2G38380	AT2G38380	PER22	PER22	ciii_peroxidase	Peroxidase 22; Removal of H(2)O(2), oxidation of toxic reductants, biosynthesis and degradation of lignin, suberization, auxin catabolism, response to environmental stresses such as wounding, pathogen attack and oxidative stress. These functions might be dependent on each isozyme/isoform in each plant tissue	NOG237024	4	0.92	7.6e-05	intersect
3702.AT2G38390.1	AT2G38390	AT2G38390	PER23	PER23	ciii_peroxidase	Peroxidase 23; Removal of H(2)O(2), oxidation of toxic reductants, biosynthesis and degradation of lignin, suberization, auxin catabolism, response to environmental stresses such as wounding, pathogen attack and oxidative stress. These functions might be dependent on each isozyme/isoform in each plant tissue	NOG237024	4	0.92	7.6e-05	intersect
3702.AT3G32980.1	AT3G32980	AT3G32980	PER32	PER32	ciii_peroxidase	Peroxidase 32; Removal of H(2)O(2), oxidation of toxic reductants, biosynthesis and degradation of lignin, suberization, auxin catabolism, response to environmental stresses such as wounding, pathogen attack and oxidative stress. These functions might be dependent on each isozyme/isoform in each plant tissue	NOG276879	4	0.92	0.000862	intersect
3702.AT3G49110.1	AT3G49110	PRXCA	PER33	PER33	ciii_peroxidase	Peroxidase 33; Removal of H(2)O(2), oxidation of toxic reductants, biosynthesis and degradation of lignin, suberization, auxin catabolism, response to environmental stresses such as wounding, pathogen attack and oxidative stress. These functions might be dependent on each isozyme/isoform in each plant tissue	NOG276879	4	0.92	0.000862	intersect
3702.AT3G49120.1	AT3G49120	PRXCB	PER34	PER34	ciii_peroxidase	Peroxidase 34; Removal of H(2)O(2), oxidation of toxic reductants, biosynthesis and degradation of lignin, suberization, auxin catabolism, response to environmental stresses such as wounding, pathogen attack and oxidative stress. These functions might be dependent on each isozyme/isoform in each plant tissue	NOG276879	4	0.92	0.000862	intersect
3702.AT4G08770.1	AT4G08770	Prx37	PER37	PER37	ciii_peroxidase	Peroxidase 37; Removal of H(2)O(2), oxidation of toxic reductants, biosynthesis and degradation of lignin, suberization, auxin catabolism, response to environmental stresses such as wounding, pathogen attack and oxidative stress. These functions might be dependent on each isozyme/isoform in each plant tissue	NOG276879	4	0.92	0.000862	intersect
3702.AT4G08780.1	AT4G08780	AT4G08780	PER38	PER38	ciii_peroxidase	Peroxidase 38; Removal of H(2)O(2), oxidation of toxic reductants, biosynthesis and degradation of lignin, suberization, auxin catabolism, response to environmental stresses such as wounding, pathogen attack and oxidative stress. These functions might be dependent on each isozyme/isoform in each plant tissue	NOG276879	4	0.92	0.000862	intersect
3702.AT5G64120.1	AT5G64120	AT5G64120	PER71	PER71	ciii_peroxidase	Peroxidase 71; Removal of H(2)O(2), oxidation of toxic reductants, biosynthesis and degradation of lignin, suberization, auxin catabolism, response to environmental stresses such as wounding, pathogen attack and oxidative stress. These functions might be dependent on each isozyme/isoform in each plant tissue	NOG131107	4	0.85	0.00424	intersect
3702.AT2G35380.1	AT2G35380	AT2G35380	PER20	PER20	ciii_peroxidase	Peroxidase 20; Removal of H(2)O(2), oxidation of toxic reductants, biosynthesis and degradation of lignin, suberization, auxin catabolism, response to environmental stresses such as wounding, pathogen attack and oxidative stress. These functions might be dependent on each isozyme/isoform in each plant tissue	NOG129430	5	0.79	0.00479	intersect
3702.AT1G14540.1	AT1G14540	PER4	PER4	PER4	ciii_peroxidase	Peroxidase 4; Removal of H(2)O(2), oxidation of toxic reductants, biosynthesis and degradation of lignin, suberization, auxin catabolism, response to environmental stresses such as wounding, pathogen attack and oxidative stress. These functions might be dependent on each isozyme/isoform in each plant tissue	NOG185758	6	0.99	0.000151	intersect
3702.AT1G14550.1	AT1G14550	AT1G14550	PER5	PER5	ciii_peroxidase	Peroxidase 5; Removal of H(2)O(2), oxidation of toxic reductants, biosynthesis and degradation of lignin, suberization, auxin catabolism, response to environmental stresses such as wounding, pathogen attack and oxidative stress. These functions might be dependent on each isozyme/isoform in each plant tissue	NOG185758	6	0.99	0.000151	intersect
3702.AT1G49570.1	AT1G49570	AT1G49570	PER10	PER10	ciii_peroxidase	Peroxidase 10; Removal of H(2)O(2), oxidation of toxic reductants, biosynthesis and degradation of lignin, suberization, auxin catabolism, response to environmental stresses such as wounding, pathogen attack and oxidative stress. These functions might be dependent on each isozyme/isoform in each plant tissue	NOG275802	6	1	0.000587	intersect
3702.AT2G43480.1	AT2G43480	AT2G43480	PER26	PER26	ciii_peroxidase	Peroxidase; Removal of H(2)O(2), oxidation of toxic reductants, biosynthesis and degradation of lignin, suberization, auxin catabolism, response to environmental stresses such as wounding, pathogen attack and oxidative stress (Probable). The enzyme activity has to be proved	NOG130232	6	0.99	0.00104	intersect
3702.AT5G24070.1	AT5G24070	AT5G24070	PER61	PER61	ciii_peroxidase	Peroxidase; Removal of H(2)O(2), oxidation of toxic reductants, biosynthesis and degradation of lignin, suberization, auxin catabolism, response to environmental stresses such as wounding, pathogen attack and oxidative stress (Probable). The enzyme activity has to be proved	NOG130232	6	0.99	0.00104	intersect
3702.AT1G30870.1	AT1G30870	AT1G30870	PER7	PER7	ciii_peroxidase	Peroxidase 7; Removal of H(2)O(2), oxidation of toxic reductants, biosynthesis and degradation of lignin, suberization, auxin catabolism, response to environmental stresses such as wounding, pathogen attack and oxidative stress. These functions might be dependent on each isozyme/isoform in each plant tissue	NOG133099	7	0.99	0.000727	intersect
3702.AT1G44970.1	AT1G44970	AT1G44970	PER9	PER9	ciii_peroxidase	Peroxidase 9; Removal of H(2)O(2), oxidation of toxic reductants, biosynthesis and degradation of lignin, suberization, auxin catabolism, response to environmental stresses such as wounding, pathogen attack and oxidative stress. These functions might be dependent on each isozyme/isoform in each plant tissue	NOG131772	7	0.97	0.00144	intersect
3702.AT1G68850.1	AT1G68850	AT1G68850	PER11	PER11	ciii_peroxidase	Peroxidase 11; Removal of H(2)O(2), oxidation of toxic reductants, biosynthesis and degradation of lignin, suberization, auxin catabolism, response to environmental stresses such as wounding, pathogen attack and oxidative stress. These functions might be dependent on each isozyme/isoform in each plant tissue	NOG123647	7	0.95	0.000986	intersect
3702.AT2G22420.1	AT2G22420	AT2G22420	PER17	PER17	ciii_peroxidase	Peroxidase; Removal of H(2)O(2), oxidation of toxic reductants, biosynthesis and degradation of lignin, suberization, auxin catabolism, response to environmental stresses such as wounding, pathogen attack and oxidative stress. These functions might be dependent on each isozyme/isoform in each plant tissue	NOG131444	7	0.99	0.000393	intersect
3702.AT3G01190.1	AT3G01190	AT3G01190	PER27	PER27	ciii_peroxidase	Peroxidase 27; Removal of H(2)O(2), oxidation of toxic reductants, biosynthesis and degradation of lignin, suberization, auxin catabolism, response to environmental stresses such as wounding, pathogen attack and oxidative stress. These functions might be dependent on each isozyme/isoform in each plant tissue	NOG126963	7	0.95	0.00155	intersect
3702.AT4G25980.1	AT4G25980	AT4G25980	PER43	PER43	ciii_peroxidase	Peroxidase 43; Removal of H(2)O(2), oxidation of toxic reductants, biosynthesis and degradation of lignin, suberization, auxin catabolism, response to environmental stresses such as wounding, pathogen attack and oxidative stress. These functions might be dependent on each isozyme/isoform in each plant tissue	NOG124919	7	0.95	0.00198	intersect
3702.AT5G19890.1	AT5G19890	AT5G19890	PER59	PER59	ciii_peroxidase	Peroxidase 59; Removal of H(2)O(2), oxidation of toxic reductants, biosynthesis and degradation of lignin, suberization, auxin catabolism, response to environmental stresses such as wounding, pathogen attack and oxidative stress. These functions might be dependent on each isozyme/isoform in each plant tissue	NOG126611	7	1	0.000585	intersect
3702.AT5G42180.1	AT5G42180	PER64	PER64	PER64	ciii_peroxidase	Peroxidase 64; Removal of H(2)O(2), oxidation of toxic reductants, biosynthesis and degradation of lignin, suberization, auxin catabolism, response to environmental stresses such as wounding, pathogen attack and oxidative stress. These functions might be dependent on each isozyme/isoform in each plant tissue	NOG129978	7	0.99	0.000951	intersect
3702.AT1G05250.1	AT1G05250	PRX2	PER2	PER2	ciii_peroxidase	Peroxidase 1/2; Removal of H(2)O(2), oxidation of toxic reductants, biosynthesis and degradation of lignin, suberization, auxin catabolism, response to environmental stresses such as wounding, pathogen attack and oxidative stress. These functions might be dependent on each isozyme/isoform in each plant tissue	NOG122617	8	1	0.000554	intersect
3702.AT1G05260.1	AT1G05260	RCI3	PER3	PER3	ciii_peroxidase	Peroxidase 3; Removal of H(2)O(2), oxidation of toxic reductants, biosynthesis and degradation of lignin, suberization, auxin catabolism, response to environmental stresses such as wounding, pathogen attack and oxidative stress. These functions might be dependent on each isozyme/isoform in each plant tissue	NOG122617	8	1	0.000554	intersect
3702.AT1G24110.1	AT1G24110	AT1G24110	PER6	PER6	ciii_peroxidase	Peroxidase 6; Removal of H(2)O(2), oxidation of toxic reductants, biosynthesis and degradation of lignin, suberization, auxin catabolism, response to environmental stresses such as wounding, pathogen attack and oxidative stress. These functions might be dependent on each isozyme/isoform in each plant tissue	NOG123538	8	0.99	0.000512	intersect
3702.AT1G71695.1	AT1G71695	AT1G71695	PER12	PER12	ciii_peroxidase	Peroxidase 12; Removal of H(2)O(2), oxidation of toxic reductants, biosynthesis and degradation of lignin, suberization, auxin catabolism, response to environmental stresses such as wounding, pathogen attack and oxidative stress. These functions might be dependent on each isozyme/isoform in each plant tissue	NOG19163	8	1	0.000842	intersect
3702.AT2G18140.1	AT2G18140	AT2G18140	PER14	PER14	ciii_peroxidase	Peroxidase 14; Removal of H(2)O(2), oxidation of toxic reductants, biosynthesis and degradation of lignin, suberization, auxin catabolism, response to environmental stresses such as wounding, pathogen attack and oxidative stress. These functions might be dependent on each isozyme/isoform in each plant tissue	NOG123237	8	1	0.0007	intersect
3702.AT2G18150.1	AT2G18150	AT2G18150	PER15	PER15	ciii_peroxidase	Peroxidase 15; Removal of H(2)O(2), oxidation of toxic reductants, biosynthesis and degradation of lignin, suberization, auxin catabolism, response to environmental stresses such as wounding, pathogen attack and oxidative stress. These functions might be dependent on each isozyme/isoform in each plant tissue	NOG123237	8	1	0.0007	intersect
3702.AT2G18980.1	AT2G18980	AT2G18980	PER16	PER16	ciii_peroxidase	Peroxidase 16; Removal of H(2)O(2), oxidation of toxic reductants, biosynthesis and degradation of lignin, suberization, auxin catabolism, response to environmental stresses such as wounding, pathogen attack and oxidative stress. These functions might be dependent on each isozyme/isoform in each plant tissue	NOG58286	8	0.99	0.000727	intersect
3702.AT2G24800.1	AT2G24800	AT2G24800	PER18	PER18	ciii_peroxidase	Peroxidase 18; Removal of H(2)O(2), oxidation of toxic reductants, biosynthesis and degradation of lignin, suberization, auxin catabolism, response to environmental stresses such as wounding, pathogen attack and oxidative stress. These functions might be dependent on each isozyme/isoform in each plant tissue	NOG121808	8	0.94	0.00134	intersect
3702.AT2G34060.1	AT2G34060	AT2G34060	PER19	PER19	ciii_peroxidase	Peroxidase 19; Removal of H(2)O(2), oxidation of toxic reductants, biosynthesis and degradation of lignin, suberization, auxin catabolism, response to environmental stresses such as wounding, pathogen attack and oxidative stress. These functions might be dependent on each isozyme/isoform in each plant tissue	NOG126859	8	0.82	0.0117	intersect
3702.AT2G39040.1	AT2G39040	AT2G39040	PER24	PER24	ciii_peroxidase	Peroxidase 24; Removal of H(2)O(2), oxidation of toxic reductants, biosynthesis and degradation of lignin, suberization, auxin catabolism, response to environmental stresses such as wounding, pathogen attack and oxidative stress. These functions might be dependent on each isozyme/isoform in each plant tissue	NOG122617	8	1	0.000554	intersect
3702.AT2G41480.1	AT2G41480	AT2G41480	PER25	PER25	ciii_peroxidase	Putative peroxidase; Removal of H(2)O(2), oxidation of toxic reductants, biosynthesis and degradation of lignin, suberization, auxin catabolism, response to environmental stresses such as wounding, pathogen attack and oxidative stress. These functions might be dependent on each isozyme/isoform in each plant tissue	NOG131641	8	0.98	0.00123	intersect
3702.AT3G21770.1	AT3G21770	AT3G21770	PER30	PER30	ciii_peroxidase	Peroxidase 30; Removal of H(2)O(2), oxidation of toxic reductants, biosynthesis and degradation of lignin, suberization, auxin catabolism, response to environmental stresses such as wounding, pathogen attack and oxidative stress. These functions might be dependent on each isozyme/isoform in each plant tissue	NOG122617	8	1	0.000554	intersect
3702.AT4G11290.1	AT4G11290	AT4G11290	PER39	PER39	ciii_peroxidase	Peroxidase 39; Removal of H(2)O(2), oxidation of toxic reductants, biosynthesis and degradation of lignin, suberization, auxin catabolism, response to environmental stresses such as wounding, pathogen attack and oxidative stress. These functions might be dependent on each isozyme/isoform in each plant tissue	NOG122617	8	1	0.000554	intersect
3702.AT4G21960.1	AT4G21960	PRXR1	PER42	PER42	ciii_peroxidase	Peroxidase 42; Removal of H(2)O(2), oxidation of toxic reductants, biosynthesis and degradation of lignin, suberization, auxin catabolism, response to environmental stresses such as wounding, pathogen attack and oxidative stress. These functions might be dependent on each isozyme/isoform in each plant tissue	NOG33768	8	0.88	0.00861	intersect
3702.AT4G30170.1	AT4G30170	AT4G30170	PER45	PER45	ciii_peroxidase	Peroxidase 45; Removal of H(2)O(2), oxidation of toxic reductants, biosynthesis and degradation of lignin, suberization, auxin catabolism, response to environmental stresses such as wounding, pathogen attack and oxidative stress. These functions might be dependent on each isozyme/isoform in each plant tissue	NOG58286	8	0.99	0.000727	intersect
3702.AT4G31760.1	AT4G31760	AT4G31760	PER46	PER46	ciii_peroxidase	Peroxidase 46; Removal of H(2)O(2), oxidation of toxic reductants, biosynthesis and degradation of lignin, suberization, auxin catabolism, response to environmental stresses such as wounding, pathogen attack and oxidative stress. These functions might be dependent on each isozyme/isoform in each plant tissue	NOG121808	8	0.94	0.00134	intersect
3702.AT4G36430.1	AT4G36430	AT4G36430	PER49	PER49	ciii_peroxidase	Peroxidase 49; Removal of H(2)O(2), oxidation of toxic reductants, biosynthesis and degradation of lignin, suberization, auxin catabolism, response to environmental stresses such as wounding, pathogen attack and oxidative stress. These functions might be dependent on each isozyme/isoform in each plant tissue	NOG123237	8	1	0.0007	intersect
3702.AT5G05340.1	AT5G05340	PRX52	PER52	PER52	ciii_peroxidase	Peroxidase 52; Removal of H(2)O(2), oxidation of toxic reductants, biosynthesis and degradation of lignin, suberization, auxin catabolism, response to environmental stresses such as wounding, pathogen attack and oxidative stress. These functions might be dependent on each isozyme/isoform in each plant tissue	NOG130945	8	1	0.000755	intersect
3702.AT5G47000.1	AT5G47000	AT5G47000	PER65	PER65	ciii_peroxidase	Peroxidase 65; Removal of H(2)O(2), oxidation of toxic reductants, biosynthesis and degradation of lignin, suberization, auxin catabolism, response to environmental stresses such as wounding, pathogen attack and oxidative stress. These functions might be dependent on each isozyme/isoform in each plant tissue	NOG123538	8	0.99	0.000512	intersect
3702.AT5G51890.1	AT5G51890	AT5G51890	PER66	PER66	ciii_peroxidase	Peroxidase 66; Removal of H(2)O(2), oxidation of toxic reductants, biosynthesis and degradation of lignin, suberization, auxin catabolism, response to environmental stresses such as wounding, pathogen attack and oxidative stress. These functions might be dependent on each isozyme/isoform in each plant tissue	NOG131810	8	0.83	0.0174	intersect
3702.AT5G66390.1	AT5G66390	AT5G66390	PER72	PER72	ciii_peroxidase	Peroxidase 72; Removal of H(2)O(2), oxidation of toxic reductants, biosynthesis and degradation of lignin, suberization, auxin catabolism, response to environmental stresses such as wounding, pathogen attack and oxidative stress. These functions might be dependent on each isozyme/isoform in each plant tissue	NOG123237	8	1	0.0007	intersect
3702.AT1G19550.1	AT1G19550	AT1G19550	AtDHAR01	AtDHAR01	thiol_redox	Glutathione S-transferase-like protein	NOG20146	9	0.88	0.00706	peroxibase
3702.AT1G34510.1	AT1G34510	AT1G34510	PER8	PER8	ciii_peroxidase	Peroxidase 8; Removal of H(2)O(2), oxidation of toxic reductants, biosynthesis and degradation of lignin, suberization, auxin catabolism, response to environmental stresses such as wounding, pathogen attack and oxidative stress. These functions might be dependent on each isozyme/isoform in each plant tissue	NOG26018	9	1	0.000993	intersect
3702.AT1G73680.2	AT1G73680	DOX2	ALPHA DOX2	DOX2	other	Alpha dioxygenase; Alpha-dioxygenase that catalyzes the primary oxygenation of fatty acids into oxylipins. May be involved in the senescence process	NOG02511	9	0.73	0.206	peroxibase
3702.AT2G37130.1	AT2G37130	AT2G37130	PER21	PER21	ciii_peroxidase	Peroxidase; Removal of H(2)O(2), oxidation of toxic reductants, biosynthesis and degradation of lignin, suberization, auxin catabolism, response to environmental stresses such as wounding, pathogen attack and oxidative stress. These functions might be dependent on each isozyme/isoform in each plant tissue	NOG135096	9	0.99	0.00117	intersect
3702.AT3G01420.1	AT3G01420	DOX1	DOX1	DOX1	other	Alpha-dioxygenase; Alpha-dioxygenase that catalyzes the primary oxygenation of fatty acids into oxylipins. Mediates a protection against oxidative stress and cell death, probably by generating some lipid-derived molecules. Promotes local and systemic plant defense in a salicylic acid (SA)-dependent manner, including the establishment of systemic acquired resistance (SAR) in response to incompatib…	NOG02511	9	0.73	0.206	peroxibase
3702.AT3G17070.1	AT3G17070	AT3G17070	PER29	PER29	ciii_peroxidase	Peroxidase 29; Removal of H(2)O(2), oxidation of toxic reductants, biosynthesis and degradation of lignin, suberization, auxin catabolism, response to environmental stresses such as wounding, pathogen attack and oxidative stress. These functions might be dependent on each isozyme/isoform in each plant tissue	NOG24739	9	0.92	0.00243	intersect
3702.AT3G28200.1	AT3G28200	AT3G28200	PER31	PER31	ciii_peroxidase	Peroxidase 31; Removal of H(2)O(2), oxidation of toxic reductants, biosynthesis and degradation of lignin, suberization, auxin catabolism, response to environmental stresses such as wounding, pathogen attack and oxidative stress. These functions might be dependent on each isozyme/isoform in each plant tissue	NOG29576	9	1	0.000967	intersect
3702.AT3G49960.1	AT3G49960	AT3G49960	PER35	PER35	ciii_peroxidase	Peroxidase 35; Removal of H(2)O(2), oxidation of toxic reductants, biosynthesis and degradation of lignin, suberization, auxin catabolism, response to environmental stresses such as wounding, pathogen attack and oxidative stress. These functions might be dependent on each isozyme/isoform in each plant tissue	NOG29576	9	1	0.000967	intersect
3702.AT4G16270.1	AT4G16270	AT4G16270	PER40	PER40	ciii_peroxidase	Peroxidase 40; Removal of H(2)O(2), oxidation of toxic reductants, biosynthesis and degradation of lignin, suberization, auxin catabolism, response to environmental stresses such as wounding, pathogen attack and oxidative stress. These functions might be dependent on each isozyme/isoform in each plant tissue	NOG130428	9	0.99	0.000951	intersect
3702.AT4G17690.1	AT4G17690	AT4G17690	PER41	PER41	ciii_peroxidase	Peroxidase 41; Removal of H(2)O(2), oxidation of toxic reductants, biosynthesis and degradation of lignin, suberization, auxin catabolism, response to environmental stresses such as wounding, pathogen attack and oxidative stress. These functions might be dependent on each isozyme/isoform in each plant tissue	NOG129341	9	1	0.00104	intersect
3702.AT4G26010.1	AT4G26010	AT4G26010	PER44	PER44	ciii_peroxidase	Peroxidase 44; Removal of H(2)O(2), oxidation of toxic reductants, biosynthesis and degradation of lignin, suberization, auxin catabolism, response to environmental stresses such as wounding, pathogen attack and oxidative stress. These functions might be dependent on each isozyme/isoform in each plant tissue	NOG26018	9	1	0.000993	intersect
3702.AT4G33420.1	AT4G33420	AT4G33420	PER47	PER47	ciii_peroxidase	Peroxidase; Removal of H(2)O(2), oxidation of toxic reductants, biosynthesis and degradation of lignin, suberization, auxin catabolism, response to environmental stresses such as wounding, pathogen attack and oxidative stress. These functions might be dependent on each isozyme/isoform in each plant tissue	NOG101992	9	0.89	0.0076	intersect
3702.AT4G37520.1	AT4G37520	AT4G37520	PER50	PER50	ciii_peroxidase	Peroxidase 50; Removal of H(2)O(2), oxidation of toxic reductants, biosynthesis and degradation of lignin, suberization, auxin catabolism, response to environmental stresses such as wounding, pathogen attack and oxidative stress. These functions might be dependent on each isozyme/isoform in each plant tissue	NOG29576	9	1	0.000967	intersect
3702.AT4G37530.1	AT4G37530	AT4G37530	PER51	PER51	ciii_peroxidase	Peroxidase 51; Removal of H(2)O(2), oxidation of toxic reductants, biosynthesis and degradation of lignin, suberization, auxin catabolism, response to environmental stresses such as wounding, pathogen attack and oxidative stress. These functions might be dependent on each isozyme/isoform in each plant tissue	NOG29576	9	1	0.000967	intersect
3702.AT5G06720.1	AT5G06720	PA2	PER53	PER53	ciii_peroxidase	Peroxidase 2; Removal of H(2)O(2), oxidation of toxic reductants, biosynthesis and degradation of lignin, suberization, auxin catabolism, response to environmental stresses such as wounding, pathogen attack and oxidative stress. These functions might be dependent on each isozyme/isoform in each plant tissue	NOG125285	9	1	0.00228	intersect
3702.AT5G06730.1	AT5G06730	AT5G06730	PER54	PER54	ciii_peroxidase	Peroxidase 54; Removal of H(2)O(2), oxidation of toxic reductants, biosynthesis and degradation of lignin, suberization, auxin catabolism, response to environmental stresses such as wounding, pathogen attack and oxidative stress. These functions might be dependent on each isozyme/isoform in each plant tissue	NOG125285	9	1	0.00228	intersect
3702.AT5G14130.1	AT5G14130	AT5G14130	PER55	PER55	ciii_peroxidase	Peroxidase 55; Removal of H(2)O(2), oxidation of toxic reductants, biosynthesis and degradation of lignin, suberization, auxin catabolism, response to environmental stresses such as wounding, pathogen attack and oxidative stress. These functions might be dependent on each isozyme/isoform in each plant tissue	NOG129341	9	1	0.00104	intersect
3702.AT5G15180.1	AT5G15180	AT5G15180	PER56	PER56	ciii_peroxidase	Peroxidase 56; Removal of H(2)O(2), oxidation of toxic reductants, biosynthesis and degradation of lignin, suberization, auxin catabolism, response to environmental stresses such as wounding, pathogen attack and oxidative stress. These functions might be dependent on each isozyme/isoform in each plant tissue	NOG128539	9	0.85	0.0168	intersect
3702.AT5G17820.1	AT5G17820	AT5G17820	PER57	PER57	ciii_peroxidase	Peroxidase 57; Removal of H(2)O(2), oxidation of toxic reductants, biosynthesis and degradation of lignin, suberization, auxin catabolism, response to environmental stresses such as wounding, pathogen attack and oxidative stress. These functions might be dependent on each isozyme/isoform in each plant tissue	NOG26018	9	1	0.000993	intersect
3702.AT5G22410.1	AT5G22410	RHS18	PER60	PER60	ciii_peroxidase	Peroxidase 60; Removal of H(2)O(2), oxidation of toxic reductants, biosynthesis and degradation of lignin, suberization, auxin catabolism, response to environmental stresses such as wounding, pathogen attack and oxidative stress. These functions might be dependent on each isozyme/isoform in each plant tissue	NOG26018	9	1	0.000993	intersect
3702.AT5G40150.1	AT5G40150	AT5G40150	PER63	PER63	ciii_peroxidase	Peroxidase 63; Removal of H(2)O(2), oxidation of toxic reductants, biosynthesis and degradation of lignin, suberization, auxin catabolism, response to environmental stresses such as wounding, pathogen attack and oxidative stress. These functions might be dependent on each isozyme/isoform in each plant tissue	NOG29576	9	1	0.000967	intersect
3702.AT5G58390.1	AT5G58390	AT5G58390	PER67	PER67	ciii_peroxidase	Peroxidase 67; Removal of H(2)O(2), oxidation of toxic reductants, biosynthesis and degradation of lignin, suberization, auxin catabolism, response to environmental stresses such as wounding, pathogen attack and oxidative stress. These functions might be dependent on each isozyme/isoform in each plant tissue	NOG124136	9	0.89	0.0092	intersect
3702.AT5G67400.1	AT5G67400	RHS19	PER73	PER73	ciii_peroxidase	Peroxidase 73; Removal of H(2)O(2), oxidation of toxic reductants, biosynthesis and degradation of lignin, suberization, auxin catabolism, response to environmental stresses such as wounding, pathogen attack and oxidative stress. These functions might be dependent on each isozyme/isoform in each plant tissue	NOG29576	9	1	0.000967	intersect
3702.AT1G20340.1	AT1G20340	DRT112	DRT112	DRT112	other	Plastocyanin major isoform; Participates in electron transfer between P700 and the cytochrome b6-f complex in photosystem I. Seems to be the major plastocyanin in Arabidopsis	COG3794	10	0.99	0.00107	peroxibase
3702.AT1G76100.1	AT1G76100	PETE1	PETE1	PETE1	other	Plastocyanin 1; Participates in electron transfer between P700 and the cytochrome b6-f complex in photosystem I. Seems to be a minor plastocyanin in Arabidopsis	COG3794	10	0.99	0.00107	peroxibase
3702.AT4G09010.1	AT4G09010	TL29	APX4	TL29	peroxidase	Thylakoid lumen 29	NOG07211	10	1	0.00101	intersect
3702.AT5G16710.1	AT5G16710	DHAR3	DHAR3	DHAR3	thiol_redox	Dehydroascorbate reductase 1; Exhibits glutathione-dependent thiol transferase and dehydroascorbate (DHA) reductase activities. Key component of the ascorbate recycling system. Involved in the redox homeostasis, especially in scavenging of ROS under oxidative stresses	NOG24542	10	0.73	0.152	peroxibase
3702.AT4G35760.1	AT4G35760	LTO1	LTO1	LTO1	thiol_redox	Lumen Thiol Oxidoreductase 1; Thiol-disulfide oxidoreductase catalyzing disulfide bond formation of chloroplast proteins and involved in redox regulation and photosynthetic electron transport. Required for the assembly of photosystem II (PSII) through the formation of disulfide bond in PSBO, a subunit of the PSII oxygen-evolving complex in the thylakoid lumen. Involved in the formation of disulfi…	COG4243	11	0.96	0.00269	our
3702.AT1G12520.1	AT1G12520	CCS	CCS	CCS	sod	Copper chaperone for SOD1; Copper chaperone for the superoxide dismutases CSD1, CSD2 and CSD3. Binds copper ions and delivers them specifically to CSDs. Is required for assistance in CSDs disulfide bond formation and thereby activation of CSDs. May be involved in the negative regulation of heat stress-responsive genes and thermotolerance	COG2608	12	0.84	0.0169	our
3702.AT1G31170.4	AT1G31170	SRX	ATSRX	SRX	thiol_redox	Sulfiredoxin; Contributes to oxidative stress resistance by reducing cysteine-sulfinic acid formed under exposure to oxidants in a peroxiredoxin. May catalyze the reduction in a multi-step process by acting both as a specific phosphotransferase and a thioltransferase. Required to switch on the antioxidant pathway to regenerate the oxidative damage. In mitochondrion, catalyzes the retroreduction o…	COG5119	12	0.79	0.0431	our
3702.AT2G33740.2	AT2G33740	CUTA	CUTA	CUTA	other	Protein CutA; Involved in metal homeostasis. Specifically binds Cu(2+). The truncated isoform has less specificity in metal binding	COG1324	13	0.71	0.105	peroxibase
3702.AT1G52990.1	AT1G52990	AT1G52990	AtTrx01	AtTrx01	thiol_redox	Thioesterase-like protein	NOG11768	14	0.66	0.107	peroxibase
3702.AT1G07890.1	AT1G07890	APX1	APX1	APX1	peroxidase	Ascorbate peroxidase 1; Plays a key role in hydrogen peroxide removal. Constitutes a central component of the reactive oxygen gene network	COG0376	15	0.92	0.00225	intersect
3702.AT1G15020.2	AT1G15020	QSOX1	QSOX1	QSOX1	thiol_redox	Quiescin-sulfhydryl oxidase 1; Sulfhydryl oxidase involved in the regulation of cation homeostasis. Positively regulates shoot accumulation of K(+) and inhibits accumulation of toxic cations. Acts at the level of root K(+) efflux systems involved in xylem loading (root symplast-xylem interface)	NOG10297	15	0.84	0.033	our
3702.AT1G60420.1	AT1G60420	AT1G60420	AtNRX01	AtNRX01	thiol_redox	Putative nucleoredoxin 1; Probable thiol-disulfide oxidoreductase required for pollen tube growth and pollen function in the pistil. Seems not to be required for in vitro pollen tube growth. May be involved in the generation of lipid signaling molecules in pistil	NOG18420	15	0.79	0.0888	intersect
3702.AT1G77490.1	AT1G77490	TAPX	APXT	TAPX	peroxidase	L-ascorbate peroxidase; Plays a key role in hydrogen peroxide removal	COG0376	15	0.92	0.00225	intersect
3702.AT2G01270.1	AT2G01270	QSOX2	QSOX2	QSOX2	thiol_redox	Quiescin-sulfhydryl oxidase 2; Catalyzes the oxidation of sulfhydryl groups in peptide and protein thiols to disulfides with the reduction of oxygen to hydrogen peroxide. May contribute to disulfide bond formation in a variety of secreted proteins (By similarity)	NOG10297	15	0.84	0.033	our
3702.AT3G09640.1	AT3G09640	APX2	APX2	APX2	peroxidase	Ascorbate peroxidase 2; Plays a key role in hydrogen peroxide removal	COG0376	15	0.92	0.00225	intersect
3702.AT4G08390.1	AT4G08390	SAPX	APXS	SAPX	peroxidase	L-ascorbate peroxidase; Plays a key role in hydrogen peroxide removal	COG0376	15	0.92	0.00225	intersect
3702.AT4G31240.1	AT4G31240	AT4G31240	AtNRX02	AtNRX02	thiol_redox	Putative nucleoredoxin 3; Probable thiol-disulfide oxidoreductase that may participate in various redox reactions	NOG18420	15	0.79	0.0888	intersect
3702.AT4G32320.1	AT4G32320	APX6	APX6	APX6	peroxidase	Ascorbate peroxidase 6; Plays a key role in hydrogen peroxide removal	COG0376	15	0.92	0.00225	intersect
3702.AT4G35000.1	AT4G35000	APX3	APX3	APX3	peroxidase	Ascorbate peroxidase 3; Plays a key role in hydrogen peroxide removal	COG0376	15	0.92	0.00225	intersect
3702.AT4G35970.1	AT4G35970	APX5	APX5	APX5	peroxidase	Ascorbate peroxidase 5; Plays a key role in hydrogen peroxide removal	COG0376	15	0.92	0.00225	intersect
3702.AT3G14130.1	AT3G14130	HAOX1	GLO4	HAOX1	other	Aldolase-type TIM barrel family protein	COG1304	16	0.96	0.000409	peroxibase
3702.AT3G14150.1	AT3G14150	HAOX2	GLO3	HAOX2	other	Aldolase-type TIM barrel family protein	COG1304	16	0.96	0.000409	peroxibase
3702.AT3G14415.2	AT3G14415	GOX2	AtGOX03	GOX2	other	Glycolate oxidase 2	COG1304	16	0.96	0.000409	peroxibase
3702.AT3G14420.1	AT3G14420	GOX1	GLO1	GOX1	other	Glycolate oxidase 1	COG1304	16	0.96	0.000409	peroxibase
3702.AT4G18360.1	AT4G18360	GOX3	GLO5	GOX3	other	Glycolate oxidase 3	COG1304	16	0.96	0.000409	peroxibase
3702.AT5G20720.1	AT5G20720	CPN20	CPN20	CPN20	sod	Chaperonin 20; Seems to function only as a co-chaperone, along with cpn60, and in certain cases is essential for the discharge of biologically active proteins from cpn60. Required to activate the iron superoxide dismutases (FeSOD)	COG0234	17	0.98	2.57e-05	our
3702.AT1G03020.1	AT1G03020	AT1G03020	GRXS1	GRXS1	thiol_redox	Monothiol glutaredoxin-S1; May only reduce GSH-thiol disulfides, but not protein disulfides	COG0695	18	0.89	0.000675	intersect
3702.AT1G03850.1	AT1G03850	GRXS13	AtROXY18	GRXS13	thiol_redox	Glutaredoxin 13; May only reduce GSH-thiol disulfides, but not protein disulfides	COG0695	18	0.89	0.000675	intersect
3702.AT1G06830.1	AT1G06830	AT1G06830	GRXS11	GRXS11	thiol_redox	Monothiol glutaredoxin-S11; May only reduce GSH-thiol disulfides, but not protein disulfides	COG0695	18	0.89	0.000675	intersect
3702.AT1G08830.1	AT1G08830	CSD1	CSD1	CSD1	sod	Superoxide dismutase [Cu-Zn]; Destroys radicals which are normally produced within the cells and which are toxic to biological systems	COG2032	18	0.76	0.138	intersect
3702.AT1G09090.2	AT1G09090	RBOHB	RBOHB	RBOHB	other	Respiratory burst oxidase-B; Calcium-dependent NADPH oxidase that generates superoxide	NOG00684	18	0.93	8.91e-05	peroxibase
3702.AT1G19230.2	AT1G19230	AT1G19230	RBOHE	RBOHE	other	Riboflavin synthase-like protein; Calcium-dependent NADPH oxidase that generates superoxide	NOG00684	18	0.93	8.91e-05	peroxibase
3702.AT1G20620.1	AT1G20620	F5M15.5	CAT3	F5M15.5	peroxidase	Catalase 3; Occurs in almost all aerobically respiring organisms and serves to protect cells from the toxic effects of hydrogen peroxide	COG0753	18	0.8	0.0251	intersect
3702.AT1G20630.1	AT1G20630	CAT1	CAT1	CAT1	peroxidase	Catalase 1; Occurs in almost all aerobically respiring organisms and serves to protect cells from the toxic effects of hydrogen peroxide	COG0753	18	0.8	0.0251	intersect
3702.AT1G28480.1	AT1G28480	GRX480	GRXC9	GRX480	thiol_redox	glutaredoxin-C9; Has a glutathione-disulfide oxidoreductase activity in the presence of NADPH and glutathione reductase. Reduces low molecular weight disulfides and proteins (By similarity)	COG0695	18	0.89	0.000675	intersect
3702.AT1G32350.1	AT1G32350	AOX1D	AOX3	AOX1D	other	Alternative oxidase 3; Catalyzes the cyanide-resistant oxidation of ubiquinol and the reduction of molecular oxygen to water, but does not translocate protons and consequently is not linked to oxidative phosphorylation. May increase respiration when the cytochrome respiratory pathway is restricted, or in response to low temperatures (By similarity)	NOG13193	18	0.82	0.00972	peroxibase
3702.AT1G60740.1	AT1G60740	AT1G60740	PRXIID	PRXIID	peroxidase	peroxiredoxin-2D; Reduces hydrogen peroxide and alkyl hydroperoxides with reducing equivalents provided through the thioredoxin or glutaredoxin system. May be involved in intracellular redox signaling	COG0678	18	0.82	0.0154	peroxibase
3702.AT1G63460.1	AT1G63460	GPX8	GPX8	GPX8	peroxidase	Glutathione peroxidase; May constitute a glutathione peroxidase-like protective system against oxidative stresses	COG0386	18	0.88	0.00084	intersect
3702.AT1G64060.1	AT1G64060	RBOHF	RBOHF	RBOHF	other	Respiratory burst oxidase; Calcium-dependent NADPH oxidase that generates superoxide. Generates reactive oxygen species (ROS) during incompatible interactions with pathogens and is important in the regulation of the hypersensitive response (HR). Involved in abscisic acid-induced stomatal closing and in UV-B and abscisic acid ROS-dependent signaling	NOG00684	18	0.93	8.91e-05	intersect
3702.AT1G65970.1	AT1G65970	PRXIIC	PRXIIC	PRXIIC	peroxidase	peroxiredoxin-2C; Reduces hydrogen peroxide and alkyl hydroperoxides with reducing equivalents provided through the thioredoxin or glutaredoxin system. May be involved in intracellular redox signaling	COG0678	18	0.82	0.0154	intersect
3702.AT1G65980.1	AT1G65980	TPX1	PRXIIB	TPX1	peroxidase	peroxiredoxin-2B; Reduces hydrogen peroxide and alkyl hydroperoxides with reducing equivalents provided through the thioredoxin or glutaredoxin system. May be involved in intracellular redox signaling	COG0678	18	0.82	0.0154	intersect
3702.AT1G65990.1	AT1G65990	AT1G65990	PRXIIA	PRXIIA	peroxidase	peroxiredoxin-2A; Reduces hydrogen peroxide and alkyl hydroperoxides with reducing equivalents provided through the thioredoxin or glutaredoxin system. May be involved in intracellular redox signaling	COG0678	18	0.82	0.0154	peroxibase
3702.AT1G77370.1	AT1G77370	AT1G77370	AtGrxC03	AtGrxC03	thiol_redox	glutaredoxin-C3; Has a glutathione-disulfide oxidoreductase activity in the presence of NADPH and glutathione reductase. Reduces low molecular weight disulfides and proteins (By similarity)	COG0695	18	0.89	0.000675	intersect
3702.AT2G20270.2	AT2G20270	AT2G20270	AtGrxS12	AtGrxS12	thiol_redox	Monothiol glutaredoxin-S12	COG0695	18	0.89	0.000675	intersect
3702.AT2G25080.1	AT2G25080	GPX1	GPX1	GPX1	peroxidase	Glutathione peroxidase 1; Protects cells and enzymes from oxidative damage, by catalyzing the reduction of hydrogen peroxide, lipid peroxides and organic hydroperoxide, by glutathione	COG0386	18	0.88	0.00084	intersect
3702.AT2G28190.1	AT2G28190	CSD2	CSD2	CSD2	sod	Superoxide dismutase [Cu-Zn]; Destroys radicals which are normally produced within the cells and which are toxic to biological systems. Mediates tolerance to stress, including photo-oxidative stress	COG2032	18	0.76	0.138	intersect
3702.AT2G30540.1	AT2G30540	AT2G30540	GRXS9	GRXS9	thiol_redox	Monothiol glutaredoxin-S9; May only reduce GSH-thiol disulfides, but not protein disulfides	COG0695	18	0.89	0.000675	intersect
3702.AT2G31570.1	AT2G31570	GPX2	GPX2	GPX2	peroxidase	Glutathione peroxidase; May constitute a glutathione peroxidase-like protective system against oxidative stresses	COG0386	18	0.88	0.00084	intersect
3702.AT2G40300.1	AT2G40300	FER4	FER4	FER4	other	Ferritin 4; Stores iron in a soluble, non-toxic, readily available form. Important for iron homeostasis. Has ferroxidase activity. Iron is taken up in the ferrous form and deposited as ferric hydroxides after oxidation (By similarity)	COG1528	18	0.72	0.531	peroxibase
3702.AT2G43350.1	AT2G43350	GPX3	GPX3	GPX3	peroxidase	Glutathione peroxidase 3; May constitute a glutathione peroxidase-like protective system against oxidative stresses. Involved positively in abscisic acid (ABA) signaling pathway that regulates numerous ABA responses, such as stomatal closure, seed germination and inhibition of vegetative growth. Oxidizes and represses target proteins (e.g. the phosphatase activity of ABI1 and ABI2) when oxidized …	COG0386	18	0.88	0.00084	intersect
3702.AT2G47870.1	AT2G47870	AT2G47870	GRXC12	GRXC12	thiol_redox	Putative glutaredoxin-C12; Has a glutathione-disulfide oxidoreductase activity in the presence of NADPH and glutathione reductase. Reduces low molecular weight disulfides and proteins (By similarity)	COG0695	18	0.89	0.000675	intersect
3702.AT2G47880.1	AT2G47880	AT2G47880	GRXC13	GRXC13	thiol_redox	glutaredoxin-C13; Has a glutathione-disulfide oxidoreductase activity in the presence of NADPH and glutathione reductase. Reduces low molecular weight disulfides and proteins (By similarity)	COG0695	18	0.89	0.000675	intersect
3702.AT2G48150.1	AT2G48150	GPX4	GPX4	GPX4	peroxidase	Glutathione peroxidase; May constitute a glutathione peroxidase-like protective system against oxidative stresses	COG0386	18	0.88	0.00084	intersect
3702.AT3G02000.1	AT3G02000	ROXY1	GRXC7	ROXY1	thiol_redox	glutaredoxin-C7; Has a glutathione-disulfide oxidoreductase activity in the presence of NADPH and glutathione reductase. Reduces low molecular weight disulfides and proteins (By similarity). Involved in flower development as a regulator of petal primorida initiation and further petal morphogenesis. May mediate post-translational modifications of target proteins required for normal petal organ ini…	COG0695	18	0.89	0.000675	intersect
3702.AT3G06050.1	AT3G06050	PRXIIF	PRXIIF	PRXIIF	peroxidase	peroxiredoxin-2F; Reduces hydrogen peroxide and alkyl hydroperoxides with reducing equivalents provided through the thioredoxin or glutaredoxin system. May be involved in mitochondrial redox homeostasis	COG0678	18	0.82	0.0154	peroxibase
3702.AT3G10920.1	AT3G10920	MSD1	MSD1	MSD1	sod	Superoxide dismutase [Mn]; Destroys superoxide anion radicals which are normally produced within the cells and which are toxic to biological systems	COG0605	18	1	2.5e-06	intersect
3702.AT3G11050.1	AT3G11050	FER2	FER2	FER2	other	Ferritin 2; Stores iron in a soluble, non-toxic, readily available form. Important for iron homeostasis. Has ferroxidase activity. Iron is taken up in the ferrous form and deposited as ferric hydroxides after oxidation (By similarity)	COG1528	18	0.72	0.531	peroxibase
3702.AT3G21460.1	AT3G21460	AT3G21460	GRXS10	GRXS10	thiol_redox	Monothiol glutaredoxin-S10; May only reduce GSH-thiol disulfides, but not protein disulfides	COG0695	18	0.89	0.000675	intersect
3702.AT3G22360.1	AT3G22360	AOX1B	AOX1B	AOX1B	other	Alternative oxidase 1B; Catalyzes the cyanide-resistant oxidation of ubiquinol and the reduction of molecular oxygen to water, but does not translocate protons and consequently is not linked to oxidative phosphorylation. May increase respiration when the cytochrome respiratory pathway is restricted, or in response to low temperatures (By similarity)	NOG13193	18	0.82	0.00972	peroxibase
3702.AT3G22370.1	AT3G22370	AOX1A	AOX1A	AOX1A	other	Alternative oxidase 1A; Catalyzes the cyanide-resistant oxidation of ubiquinol and the reduction of molecular oxygen to water, but does not translocate protons and consequently is not linked to oxidative phosphorylation. Increases respiration when the cytochrome respiratory pathway is restricted, or in response to low temperatures	NOG13193	18	0.82	0.00972	peroxibase
3702.AT3G24170.1	AT3G24170	At3g24170	ATGR1	ATGR1	thiol_redox	Glutathione-disulfide reductase; Maintains high levels of reduced glutathione in the cytosol	COG1249	18	0.98	4.8e-06	intersect
3702.AT3G26060.2	AT3G26060	PRXQ	ATPRX Q	PRXQ	peroxidase	Peroxiredoxin Q; Reduces hydrogen peroxide with reducing equivalents provided through the thioredoxin system. Could be involved in the photosystem II protection against hydrogen peroxide	COG1225	18	0.82	0.00662	peroxibase
3702.AT3G27620.1	AT3G27620	AOX1C	AOX1C	AOX1C	other	Alternative oxidase 1C; Catalyzes the cyanide-resistant oxidation of ubiquinol and the reduction of molecular oxygen to water, but does not translocate protons and consequently is not linked to oxidative phosphorylation. May increase respiration when the cytochrome respiratory pathway is restricted, or in response to low temperatures (By similarity)	NOG13193	18	0.82	0.00972	peroxibase
3702.AT3G45810.1	AT3G45810	AT3G45810	RBOHJ	RBOHJ	other	Putative respiratory burst oxidase-J; Calcium-dependent NADPH oxidase that generates superoxide	NOG00684	18	0.93	8.91e-05	peroxibase
3702.AT3G52960.1	AT3G52960	AT3G52960	PRXIIE	PRXIIE	peroxidase	peroxiredoxin-2E; Reduces hydrogen peroxide and alkyl hydroperoxides with reducing equivalents provided through the thioredoxin or glutaredoxin system. May be involved in chloroplast redox homeostasis	COG0678	18	0.82	0.0154	peroxibase
3702.AT3G54660.1	AT3G54660	GR	EMB2360	GR	thiol_redox	Glutathione reductase; Maintains high levels of reduced glutathione in the chloroplast	COG1249	18	0.98	4.8e-06	intersect
3702.AT3G55040.1	AT3G55040	GSTL2	GSTL2	GSTL2	thiol_redox	Glutathione transferase lambda 2; Catalyzes the glutathione-dependent reduction of S- glutathionylquercetin to quercetin. In vitro, possesses glutathione-dependent thiol transferase activity toward 2- hydroxyethyl disulfide (HED)	NOG07766	18	0.74	0.292	peroxibase
3702.AT3G56090.1	AT3G56090	FER3	FER3	FER3	other	Ferritin 3; Stores iron in a soluble, non-toxic, readily available form. Important for iron homeostasis. Has ferroxidase activity. Iron is taken up in the ferrous form and deposited as ferric hydroxides after oxidation (By similarity)	COG1528	18	0.72	0.531	peroxibase
3702.AT3G56350.1	AT3G56350	AT3G56350	MSD2	AT3G56350	sod	Iron/manganese superoxide dismutase family protein; Destroys superoxide anion radicals which are normally produced within the cells and which are toxic to biological systems	COG0605	18	1	2.5e-06	intersect
3702.AT3G62930.1	AT3G62930	AT3G62930	GRXS6	GRXS6	thiol_redox	Monothiol glutaredoxin-S6; May only reduce GSH-thiol disulfides, but not protein disulfides	COG0695	18	0.89	0.000675	intersect
3702.AT3G62950.1	AT3G62950	AT3G62950	GRXC11	GRXC11	thiol_redox	glutaredoxin-C11; Has a glutathione-disulfide oxidoreductase activity in the presence of NADPH and glutathione reductase. Reduces low molecular weight disulfides and proteins (By similarity)	COG0695	18	0.89	0.000675	intersect
3702.AT3G62960.1	AT3G62960	AT3G62960	GRXC14	GRXC14	thiol_redox	glutaredoxin-C14; Has a glutathione-disulfide oxidoreductase activity in the presence of NADPH and glutathione reductase. Reduces low molecular weight disulfides and proteins (By similarity)	COG0695	18	0.89	0.000675	intersect
3702.AT3G63080.1	AT3G63080	GPX5	GPX5	GPX5	peroxidase	Glutathione peroxidase; May constitute a glutathione peroxidase-like protective system against oxidative stresses	COG0386	18	0.88	0.00084	intersect
3702.AT4G11230.1	AT4G11230	AT4G11230	RBOHI	RBOHI	other	Putative respiratory burst oxidase-I; Calcium-dependent NADPH oxidase that generates superoxide	NOG00684	18	0.93	8.91e-05	peroxibase
3702.AT4G11600.1	AT4G11600	GPX6	GPX6	GPX6	peroxidase	Glutathione peroxidase; Protects cells and enzymes from oxidative damage, by catalyzing the reduction of hydrogen peroxide, lipid peroxides and organic hydroperoxide, by glutathione	COG0386	18	0.88	0.00084	intersect
3702.AT4G15660.1	AT4G15660	AT4G15660	GRXS8	GRXS8	thiol_redox	Monothiol glutaredoxin-S8; May only reduce GSH-thiol disulfides, but not protein disulfides	COG0695	18	0.89	0.000675	intersect
3702.AT4G15670.1	AT4G15670	AT4G15670	GRXS7	GRXS7	thiol_redox	Monothiol glutaredoxin-S7; May only reduce GSH-thiol disulfides, but not protein disulfides	COG0695	18	0.89	0.000675	intersect
3702.AT4G15680.1	AT4G15680	AT4G15680	GRXS4	GRXS4	thiol_redox	Monothiol glutaredoxin-S4; May only reduce GSH-thiol disulfides, but not protein disulfides	COG0695	18	0.89	0.000675	intersect
3702.AT4G15690.1	AT4G15690	AT4G15690	GRXS5	GRXS5	thiol_redox	Monothiol glutaredoxin-S5; May only reduce GSH-thiol disulfides, but not protein disulfides	COG0695	18	0.89	0.000675	intersect
3702.AT4G15700.1	AT4G15700	AT4G15700	GRXS3	GRXS3	thiol_redox	Monothiol glutaredoxin-S3; May only reduce GSH-thiol disulfides, but not protein disulfides	COG0695	18	0.89	0.000675	intersect
3702.AT4G25090.1	AT4G25090	AT4G25090	RBOHG	RBOHG	other	Riboflavin synthase-like superfamily protein; Calcium-dependent NADPH oxidase that generates superoxide	NOG00684	18	0.93	8.91e-05	peroxibase
3702.AT4G25100.1	AT4G25100	FSD1	FSD1	FSD1	sod	Fe-superoxide dismutase; Destroys superoxide anion radicals which are normally produced within the cells and which are toxic to biological systems	COG0605	18	1	2.5e-06	intersect
3702.AT4G28730.1	AT4G28730	GrxC5	GRXC5	GrxC5	thiol_redox	Glutaredoxin C5; Has a glutathione-disulfide oxidoreductase activity in the presence of NADPH and glutathione reductase. Reduces low molecular weight disulfides and proteins. Can assemble a [2Fe-2S] cluster, but cannot transfer it to an apoferredoxin	COG0695	18	0.89	0.000675	intersect
3702.AT4G31870.1	AT4G31870	GPX7	GPX7	GPX7	peroxidase	Glutathione peroxidase 7; May constitute a glutathione peroxidase-like protective system against oxidative stresses	COG0386	18	0.88	0.00084	intersect
3702.AT4G33040.1	AT4G33040	AT4G33040	GRXC6	GRXC6	thiol_redox	glutaredoxin-C6; Has a glutathione-disulfide oxidoreductase activity in the presence of NADPH and glutathione reductase. Reduces low molecular weight disulfides and proteins (By similarity)	COG0695	18	0.89	0.000675	intersect
3702.AT4G35090.1	AT4G35090	CAT	CAT2	CAT	peroxidase	Catalase 2; Occurs in almost all aerobically respiring organisms and serves to protect cells from the toxic effects of hydrogen peroxide	COG0753	18	0.8	0.0251	intersect
3702.AT5G01600.1	AT5G01600	FER1	FER1	FER1	other	Ferretin 1; Stores iron in a soluble, non-toxic, readily available form. Important for iron homeostasis. Has ferroxidase activity. Iron is taken up in the ferrous form and deposited as ferric hydroxides after oxidation (By similarity)	COG1528	18	0.72	0.531	peroxibase
3702.AT5G02780.1	AT5G02780	GSTL1	GSTL1	GSTL1	thiol_redox	Glutathione transferase lambda 1; Catalyzes the glutathione-dependent reduction of S- glutathionylquercetin to quercetin. In vitro, possesses glutathione-dependent thiol transferase activity toward 2- hydroxyethyl disulfide (HED)	NOG07766	18	0.74	0.292	peroxibase
3702.AT5G02790.1	AT5G02790	GSTL3	GSTL3	GSTL3	thiol_redox	Glutathione transferase L3; Catalyzes the glutathione-dependent reduction of S- glutathionylquercetin to quercetin	NOG07766	18	0.74	0.292	peroxibase
3702.AT5G07390.1	AT5G07390	RBOHA	RBOHA	RBOHA	other	Respiratory burst oxidase-A; Calcium-dependent NADPH oxidase that generates superoxide	NOG00684	18	0.93	8.91e-05	peroxibase
3702.AT5G11930.1	AT5G11930	AT5G11930	GRXC10	GRXC10	thiol_redox	glutaredoxin-C10; Has a glutathione-disulfide oxidoreductase activity in the presence of NADPH and glutathione reductase. Reduces low molecular weight disulfides and proteins (By similarity)	COG0695	18	0.89	0.000675	intersect
3702.AT5G14070.1	AT5G14070	ROXY2	GRXC8	ROXY2	thiol_redox	glutaredoxin-C8; Has a glutathione-disulfide oxidoreductase activity in the presence of NADPH and glutathione reductase. Reduces low molecular weight disulfides and proteins (By similarity). Involved in flower development	COG0695	18	0.89	0.000675	intersect
3702.AT5G18100.1	AT5G18100	CSD3	CSD3	CSD3	sod	Copper/zinc superoxide dismutase 3; Destroys radicals which are normally produced within the cells and which are toxic to biological systems	COG2032	18	0.76	0.138	intersect
3702.AT5G18600.1	AT5G18600	AT5G18600	GRXS2	GRXS2	thiol_redox	Monothiol glutaredoxin-S2; May only reduce GSH-thiol disulfides, but not protein disulfides	COG0695	18	0.89	0.000675	intersect
3702.AT5G20500.1	AT5G20500	AT5G20500	GRXC4	GRXC4	thiol_redox	glutaredoxin-C4; Has a glutathione-disulfide oxidoreductase activity in the presence of NADPH and glutathione reductase. Reduces low molecular weight disulfides and proteins (By similarity)	COG0695	18	0.89	0.000675	intersect
3702.AT5G23310.1	AT5G23310	FSD3	FSD3	FSD3	sod	Fe superoxide dismutase; Destroys superoxide anion radicals which are normally produced within the cells and which are toxic to biological systems (By similarity). Plays important role in chloroplast development, particularly in the maintenance of thylakoids membranes. Seems to act as a heterodimer with FSD2	COG0605	18	1	2.5e-06	intersect
3702.AT5G40370.2	AT5G40370	GRXC2	AtGrxC02	GRXC2	thiol_redox	Glutaredoxin C2; Has a glutathione-disulfide oxidoreductase activity in the presence of NADPH and glutathione reductase. Reduces low molecular weight disulfides and proteins (By similarity)	COG0695	18	0.89	0.000675	intersect
3702.AT5G47910.1	AT5G47910	RBOHD	RBOHD	RBOHD	other	Respiratory burst oxidase-D; Calcium-dependent NADPH oxidase that generates superoxide. Involved in the generation of reactive oxygen species (ROS) during incompatible interactions with pathogens and in UV-B and abscisic acid ROS-dependent signaling. Might be required for ROS signal amplification during light stress	NOG00684	18	0.93	8.91e-05	peroxibase
3702.AT5G51060.1	AT5G51060	RHD2	RBOHC	RHD2	other	ROOT HAIR DEFECTIVE 2; Calcium-dependent NADPH oxidase that generates superoxide. Required for H(2)O(2) production in response to K(+) deficiency and for the generation of reactive oxygen species (ROS) that regulate cell expansion through the activation of Ca(2+) channels	NOG00684	18	0.93	8.91e-05	peroxibase
3702.AT5G51100.1	AT5G51100	FSD2	FSD2	FSD2	sod	Fe superoxide dismutase 2; Destroys superoxide anion radicals which are normally produced within the cells and which are toxic to biological systems (By similarity). Plays important role in chloroplast development, particularly in the maintenance of thylakoids membranes. Seems to act as a heterodimer with FSD3	COG0605	18	1	2.5e-06	intersect
3702.AT5G60010.1	AT5G60010	AT5G60010	RBOHH	RBOHH	other	Putative respiratory burst oxidase-H; Calcium-dependent NADPH oxidase that generates superoxide	NOG00684	18	0.93	8.91e-05	peroxibase
3702.AT5G63030.1	AT5G63030	GRXC1	GRXC1	GRXC1	thiol_redox	Glutaredoxin C1; Has a glutathione-disulfide oxidoreductase activity in the presence of NADPH and glutathione reductase. Reduces low molecular weight disulfides and proteins (By similarity)	COG0695	18	0.89	0.000675	intersect
3702.AT5G64210.1	AT5G64210	AOX2	AOX2	AOX2	other	Alternative oxidase 2; Catalyzes the cyanide-resistant oxidation of ubiquinol and the reduction of molecular oxygen to water, but does not translocate protons and consequently is not linked to oxidative phosphorylation. May increase respiration when the cytochrome respiratory pathway is restricted, or in response to low temperatures (By similarity)	NOG13193	18	0.82	0.00972	peroxibase
3702.AT5G64250.2	AT5G64250	AT5G64250	AtGOX06	AtGOX06	other	Aldolase-type TIM barrel family protein	COG2070	18	0.83	0.0109	peroxibase
3702.AT1G03680.1	AT1G03680	THM1	ATHM1	THM1	thiol_redox	Thioredoxin M1; Thiol-disulfide oxidoreductase involved in the redox regulation of enzymes of both reductive pentose phosphate pathway (Calvin-Benson cycle) and oxidative pentose phosphate pathway. Under reducing conditions, activates the glyceraldehyde-3- phosphate dehydrogenase and the phosphoribulokinase, and inhibits. the glucose-6-phosphate dehydrogenase. Activates NADP-malate dehydrogenase	COG0526	19	1	2.82e-07	intersect
3702.AT1G04980.1	AT1G04980	PDIL2-2	PDIL2-2	PDIL2-2	thiol_redox	PDI-like 2-2; Acts as a protein-folding catalyst that interacts with nascent polypeptides to catalyze the formation, isomerization, and reduction or oxidation of disulfide bonds	COG0526	19	1	2.82e-07	our
3702.AT1G07960.1	AT1G07960	PDIL5-1	PDIL5-1	PDIL5-1	thiol_redox	PDI-like 5-1; Acts as a protein-folding catalyst that interacts with nascent polypeptides to catalyze the formation, isomerization, and reduction or oxidation of disulfide bonds	COG0526	19	1	2.82e-07	our
3702.AT1G08570.1	AT1G08570	ACHT4	ACHT4	ACHT4	thiol_redox	Thioredoxin-like 1-1; Thiol-disulfide oxidoreductase that may participate in various redox reactions. Possesses insulin disulfide bonds reducing activity	COG0526	19	1	2.82e-07	intersect
3702.AT1G11530.1	AT1G11530	CXXS1	CXXS1	CXXS1	thiol_redox	Thioredoxin-like protein CXXS1; Possesses low disulfide reductase activity, but efficient protein disulfide isomerase activity. Does not possess deglutathionylation activity	COG0526	19	1	2.82e-07	intersect
3702.AT1G19730.1	AT1G19730	ATTRX4	TRX4	ATTRX4	thiol_redox	Thioredoxin H4; Thiol-disulfide oxidoreductase probably involved in the redox regulation of a number of cytosolic enzymes. Possesses insulin disulfide bonds reducing activity	COG0526	19	1	2.82e-07	intersect
3702.AT1G20020.1	AT1G20020	FNR2	LFNR2	FNR2	thiol_redox	ferredoxin--NADP+ reductase; Plays a key role in regulating the relative amounts of cyclic and non-cyclic electron flow to meet the demands of the plant for ATP and reducing power	COG0369	19	0.98	1.49e-07	our
3702.AT1G21750.1	AT1G21750	PDIL1-1	PDIL1-1	PDIL1-1	thiol_redox	PDI-like 1-1; Protein disulfide isomerase that associates with RD21A protease for trafficking from the ER through the Golgi to lytic and protein storage vacuoles of endothelial cells in developing seeds. Regulates the timing of programmed cell death (PCD) of the endothelial cells by chaperoning and inhibiting cysteine proteases during their trafficking to vacuoles	COG0526	19	1	2.82e-07	our
3702.AT1G31020.1	AT1G31020	TO2	ATO2	TO2	thiol_redox	Thioredoxin O2; Thiol-disulfide oxidoreductase that may participate in various redox reactions. Possesses insulin disulfide bonds reducing activity. Reduced by thioredoxin reductases NTRA and NTRB	COG0526	19	1	2.82e-07	intersect
3702.AT1G35620.1	AT1G35620	PDIL5-2	PDIL5-2	PDIL5-2	thiol_redox	PDI-like 5-2; Acts as a protein-folding catalyst that interacts with nascent polypeptides to catalyze the formation, isomerization, and reduction or oxidation of disulfide bonds	COG0526	19	1	2.82e-07	our
3702.AT1G43560.1	AT1G43560	ty2	Aty2	ty2	thiol_redox	Thioredoxin Y2; Thiol-disulfide oxidoreductase that poorly activates chloroplastic malate dehydrogenase (NADP-MDH) and fructose-1,6- bisphosphatase. Provides reducing equivalents for peroxiredoxin Q	COG0526	19	1	2.82e-07	intersect
3702.AT1G45145.1	AT1G45145	TRX5	TRX5	TRX5	thiol_redox	Thioredoxin H5; Thiol-disulfide oxidoreductase involved in response to pathogens and oxidative stresses. Required for the response to victorin, a phytotoxin which induces programmed cell death in sensitive plants. Possesses insulin disulfide bonds reducing activity	COG0526	19	1	2.82e-07	intersect
3702.AT1G48130.1	AT1G48130	PER1	At1CysPrx	At1CysPrx	peroxidase	1-Cys peroxiredoxin PER1; Antioxidant protein that seems to contribute to the inhibition of germination during stress	COG0450	19	1	4.56e-08	peroxibase
3702.AT1G50320.1	AT1G50320	THX	ATHX	THX	thiol_redox	Thioredoxin X; Probable thiol-disulfide oxidoreductase that may participate in various redox reactions	COG0526	19	1	2.82e-07	intersect
3702.AT1G52260.1	AT1G52260	PDIL1-5	PDIL1-5	PDIL1-5	thiol_redox	PDI-like 1-5; Acts as a protein-folding catalyst that interacts with nascent polypeptides to catalyze the formation, isomerization, and reduction or oxidation of disulfide bonds	COG0526	19	1	2.82e-07	our
3702.AT1G59730.1	AT1G59730	TH7	TRX7	TH7	thiol_redox	Thioredoxin H7; Probable thiol-disulfide oxidoreductase that may be involved in the redox regulation of a number of cytosolic enzymes	COG0526	19	1	2.82e-07	intersect
3702.AT1G62180.1	AT1G62180	APR2	APR2	APR2	thiol_redox	5'-adenylylsulfate reductase 2; Reduces sulfate for Cys biosynthesis. Substrate preference is adenosine-5'-phosphosulfate (APS) >> 3'- phosphoadenosine-5'-phosphosulfate (PAPS). Uses glutathione or DTT as source of protons	COG0175	19	0.92	0.000159	peroxibase
3702.AT1G63940.2	AT1G63940	MDAR6	MDAR5	MDAR6	thiol_redox	Monodehydroascorbate reductase; Catalyzes the conversion of monodehydroascorbate (MDA) to ascorbate, oxidizing NADH in the process. Can also use 2,4,6- trinitrotoluene (TNT) and 1-chloro-2,4-dinitrobenzene (CDNB) as substrates, but not 1-chloro-4-nitrobenzene (CNB)	COG0446	19	0.94	9.75e-06	intersect
3702.AT1G69880.1	AT1G69880	TH8	TRX8	TH8	thiol_redox	Thioredoxin H8; Probable thiol-disulfide oxidoreductase that may be involved in the redox regulation of a number of cytosolic enzymes	COG0526	19	1	2.82e-07	intersect
3702.AT1G76080.1	AT1G76080	CDSP32	CDSP32	CDSP32	thiol_redox	Thioredoxin-like protein CDSP32; Probable thiol-disulfide oxidoreductase involved in resistance to oxidative stress. May participate in the reduction of alkyl hydroperoxides derived from oxidative stress by acting as a physiological electron donor to the BAS1 peroxiredoxin. May regenerate methionine sulfoxide reductase B1 (MSRB1) activity through sulfenic acid reduction	COG0526	19	1	2.82e-07	peroxibase
3702.AT1G76760.1	AT1G76760	TY1	ATY1	TY1	thiol_redox	Thioredoxin Y1; Thiol-disulfide oxidoreductase that poorly activates chloroplastic malate dehydrogenase (NADP-MDH) and fructose-1,6- bisphosphatase. Provides reducing equivalents for peroxiredoxin Q	COG0526	19	1	2.82e-07	intersect
3702.AT1G77510.1	AT1G77510	PDIL1-2	PDIL1-2	PDIL1-2	thiol_redox	PDI-like 1-2; Acts as a protein-folding catalyst that interacts with nascent polypeptides to catalyze the formation, isomerization, and reduction or oxidation of disulfide bonds	COG0526	19	1	2.82e-07	our
3702.AT2G15570.2	AT2G15570	ATHM3	ATHM3	ATHM3	thiol_redox	Thioredoxin M3; Thiol-disulfide oxidoreductase required for maintaining symplastic permeability in the meristem. Involved in redox regulation of callose deposition, plasmodesmata cell-to-cell communication and meristem maintenance	COG0526	19	1	2.82e-07	intersect
3702.AT2G17420.1	AT2G17420	NTRA	NTR2	NTRA	thiol_redox	NADPH-dependent thioredoxin reductase A; Possesses thioredoxin-disulfide reductase activity towards thioredoxins O1, O2 and F3	COG0492	19	0.85	0.00189	our
3702.AT2G18990.1	AT2G18990	TXND9	TXND9	TXND9	thiol_redox	Thioredoxin domain-containing protein 9 homolog	COG0526	19	1	2.82e-07	our
3702.AT2G32920.1	AT2G32920	PDIL2-3	PDIL2-3	PDIL2-3	thiol_redox	PDI-like 2-3; Acts as a protein-folding catalyst that interacts with nascent polypeptides to catalyze the formation, isomerization, and reduction or oxidation of disulfide bonds	COG0526	19	1	2.82e-07	our
3702.AT2G33270.1	AT2G33270	ACHT3	ACHT3	ACHT3	thiol_redox	Thioredoxin-like 1-3; Probable thiol-disulfide oxidoreductase that may participate in various redox reactions	COG0526	19	1	2.82e-07	intersect
3702.AT2G35010.1	AT2G35010	TO1	ATO1	TO1	thiol_redox	Thioredoxin O1; Thiol-disulfide oxidoreductase that may participate in various redox reactions. Possesses insulin disulfide bonds reducing activity. Reduced by thioredoxin reductases NTRA and NTRB	COG0526	19	1	2.82e-07	intersect
3702.AT2G38270.1	AT2G38270	CXIP2	GRXS16	CXIP2	thiol_redox	CAX-interacting protein 2; May only reduce GSH-thiol disulfides, but not protein disulfides (Probable). Participates probably to the maturation of iron-sulfur proteins and to the regulation of the redox state of the BOLA proteins (Probable). The GRXS16-BOLA1 heterodimer binds a labile, oxygen sensitive iron-sulfur cluster (PubMed:24714563). Able to cleave linearized DNA in vitro (PubMed:23690600)	COG0278	19	0.98	2.12e-07	intersect
3702.AT2G40790.1	AT2G40790	CXXS2	CXXS2	CXXS2	thiol_redox	Thioredoxin-like protein CXXS2; Possesses low disulfide reductase activity, but efficient protein disulfide isomerase activity. Does not possess deglutathionylation activity	COG0526	19	1	2.82e-07	intersect
3702.AT2G41680.1	AT2G41680	NTRC	NTRC	NTRC	thiol_redox	NADPH-dependent thioredoxin reductase 3; Thioredoxin reductase (TR) that exhibits both TR and thioredoxin (Trx) activities. Contains a C-terminal functional Trx domain. Functions as an electron donor for plastidial 2-Cys peroxiredoxins and participates in a NADPH-dependent hydrogen peroxide scavenging system in chloroplasts in the dark. Required for chlorophyll biosynthesis and biogenesis of the …	COG0526	19	1	2.82e-07	intersect
3702.AT2G47470.1	AT2G47470	UNE5	PDIL2-1	UNE5	thiol_redox	UNFERTILIZED EMBRYO SAC 5; Protein disulfide isomerase that may be required for proper pollen development, ovule fertilization and embryo development	COG0526	19	1	2.82e-07	our
3702.AT3G02730.1	AT3G02730	TRXF1	TRXF1	TRXF1	thiol_redox	Thioredoxin F1; Thiol-disulfide oxidoreductase involved in the redox regulation of enzymes of both reductive pentose phosphate pathway (Calvin-Benson cycle) and oxidative pentose phosphate pathway. Under light or reducing conditions, activates in chloroplast the glyceraldehyde-3-phosphate dehydrogenase, the phosphoribulokinase and the fructose-1,6-bisphosphate phosphatase, and inhibits the glucos…	COG0526	19	1	2.82e-07	intersect
3702.AT3G06730.1	AT3G06730	CITRX	CITRX	CITRX	thiol_redox	Thioredoxin z; Thiol-disulfide oxidoreductase that plays a role in proper chloroplast development, most likely through regulating plastid-encoded polymerase (PEP) dependent chloroplast transcription. Acts as a component of the transcriptionally active plastid chromosome that is required for plastid gene expression. May be involved in cell death and defense responses (By similarity)	COG0526	19	1	2.82e-07	peroxibase
3702.AT3G08710.1	AT3G08710	TH9	TRX9	TH9	thiol_redox	Thioredoxin H9; Probable thiol-disulfide oxidoreductase that may play a role in intercellular communication due to its ability to move from cell to cell	COG0526	19	1	2.82e-07	intersect
3702.AT3G09940.1	AT3G09940	MDHAR	MDAR3	MDHAR	thiol_redox	Monodehydroascorbate reductase; Catalyzes the conversion of monodehydroascorbate to ascorbate, oxidizing NADH in the process (PubMed:16146528). Required for producing sufficient ascorbate to maintain the interaction between Piriformospora indica and Arabidopsis in a mutualistic state (PubMed:19386380)	COG0446	19	0.94	9.75e-06	intersect
3702.AT3G11630.1	AT3G11630	AT3G11630	BAS1	BAS1	peroxidase	2-Cys peroxiredoxin BAS1; May be an antioxidant enzyme particularly in the developing shoot and photosynthesizing leaf. Involved in the detoxification of alkyl hydroperoxides with reducing equivalents provided through the thioredoxin system	COG0450	19	1	4.56e-08	intersect
3702.AT3G15360.1	AT3G15360	TRX-M4	ATHM4	TRX-M4	thiol_redox	Thioredoxin M4; Thiol-disulfide oxidoreductase involved in the redox regulation of enzyme of the oxidative pentose phosphate pathway. Under reducing conditions, inhibits the glucose-6-phosphate dehydrogenase	COG0526	19	1	2.82e-07	intersect
3702.AT3G15660.1	AT3G15660	GRX4	GRXS15	GRX4	thiol_redox	Glutaredoxin 4; May only reduce GSH-thiol disulfides, but not protein disulfides. Participates probably to the maturation of iron-sulfur proteins and to the regulation of the redox state of the BOLA proteins	COG0278	19	0.98	2.12e-07	intersect
3702.AT3G16110.1	AT3G16110	PDIL1-6	PDIL1-6	PDIL1-6	thiol_redox	PDI-like 1-6; Acts as a protein-folding catalyst that interacts with nascent polypeptides to catalyze the formation, isomerization, and reduction or oxidation of disulfide bonds	COG0526	19	1	2.82e-07	our
3702.AT3G17880.1	AT3G17880	TDX	TDX	TDX	thiol_redox	TPR repeat-containing thioredoxin TDX; Thiol-disulfide oxidoreductase that possesses insulin disulfide bonds reducing activity, disulfide reductase, foldase chaperone and holdase chaperone activities. Heat shock causes oligomerization and formation of high molecular weiht (HMW) complexes with concomitant functional switching from a disulfide reductase and foldase chaperone to a holdase chaperone.…	NOG04600	19	0.81	0.0191	peroxibase
3702.AT3G27820.1	AT3G27820	MDAR4	MDAR4	MDAR4	thiol_redox	Monodehydroascorbate reductase 4; Catalyzes the conversion of monodehydroascorbate to ascorbate, oxidizing NADH in the process (PubMed:16146528). Involved in the detoxification of H(2)O(2) that escapes the peroxisome and causes oxidative damage to oil bodies (PubMed:17449810)	COG0446	19	0.94	9.75e-06	intersect
3702.AT3G51030.1	AT3G51030	TRX1	TRX1	TRX1	thiol_redox	Thioredoxin H1; Thiol-disulfide oxidoreductase involved in the redox regulation of a number of cytosolic enzymes. Activates the cytosolic malate dehydrogenase (MDH) probably by reducing an interchain disulfide bond of the inactive MDH homodimer. Possesses insulin disulfide bonds reducing activity	COG0526	19	1	2.82e-07	intersect
3702.AT3G52880.2	AT3G52880	MDAR1	ATMDAR1	MDAR1	thiol_redox	Monodehydroascorbate reductase 1; Catalyzes the conversion of monodehydroascorbate to ascorbate, oxidizing NADH in the process (PubMed:16146528). Required for producing sufficient ascorbate to maintain the interaction between Piriformospora indica and Arabidopsis in a mutualistic state (PubMed:19386380)	COG0446	19	0.94	9.75e-06	intersect
3702.AT3G54900.1	AT3G54900	CXIP1	GRXS14	CXIP1	thiol_redox	CAX interacting protein 1; May only reduce GSH-thiol disulfides, but not protein disulfides (Potential). Probably involved in the regulation of the redox state of the BOLA proteins (Potential). May act as Fe-S cluster donors to Fe-S cluster-requiring proteins (PubMed:18044966). May protect cells against protein oxidative damage (PubMed:16829529). May regulate CAX cation transporters (PubMed:16829…	COG0278	19	0.98	2.12e-07	intersect
3702.AT3G54960.1	AT3G54960	PDIL1-3	PDIL1-3	PDIL1-3	thiol_redox	PDI-like 1-3; Acts as a protein-folding catalyst that interacts with nascent polypeptides to catalyze the formation, isomerization, and reduction or oxidation of disulfide bonds	COG0526	19	1	2.82e-07	our
3702.AT3G56420.1	AT3G56420	AT3G56420	AtTrxH10	AtTrxH10	thiol_redox	Putative thioredoxin H10; Probable thiol-disulfide oxidoreductase that may be involved in the redox regulation of a number of cytosolic enzymes	COG0526	19	1	2.82e-07	peroxibase
3702.AT4G03520.1	AT4G03520	ATHM2	ATHM2	ATHM2	thiol_redox	Thioredoxin M2; Thiol-disulfide oxidoreductase that may participate in various redox reactions. May activate NADP-malate dehydrogenase	COG0526	19	1	2.82e-07	intersect
3702.AT4G04610.1	AT4G04610	APR1	APR1	APR1	thiol_redox	APS reductase 1; Reduces sulfate for Cys biosynthesis. Substrate preference is adenosine-5'-phosphosulfate (APS) >> 3'- phosphoadenosine-5'-phosphosulfate (PAPS). Uses glutathione or DTT as source of protons	COG0175	19	0.92	0.000159	intersect
3702.AT4G04950.1	AT4G04950	GRXS17	GRXS17	GRXS17	thiol_redox	Monothiol glutaredoxin 17; May only reduce GSH-thiol disulfides, but not protein disulfides (Probable). Participates probably to the maturation of iron-sulfur proteins and to the regulation of the redox state of the BOLA proteins. The GRXS17-BOLA2 heterodimer binds a labile, oxygen sensitive iron-sulfur cluster (PubMed:24714563)	COG0278	19	0.98	2.12e-07	intersect
3702.AT4G21990.1	AT4G21990	APR3	APR3	APR3	peroxidase	APS reductase 3; Reduces sulfate for Cys biosynthesis. Substrate preference is adenosine-5'-phosphosulfate (APS) >> 3'- phosphoadenosine-5'-phosphosulfate (PAPS). Uses glutathione or DTT as source of protons	COG0175	19	0.92	0.000159	intersect
3702.AT4G25130.1	AT4G25130	PMSR4	MSR4	PMSR4	thiol_redox	Peptide met sulfoxide reductase 4; Catalyzes the reduction of methionine sulfoxide (MetSO) to methionine in proteins. Plays a protective role against oxidative stress by restoring activity to proteins that have been inactivated by methionine oxidation. Prevents the methionine sulfoxidation of the heat shock protein HSP21 and its subsequent inactivation. MSRA family specifically reduces the MetSO …	COG0225	19	0.95	4.51e-06	our
3702.AT4G26160.1	AT4G26160	ACHT1	ACHT1	ACHT1	thiol_redox	Thioredoxin-like 2-1; Thiol-disulfide oxidoreductase that may participate in various redox reactions. Possesses insulin disulfide bonds reducing activity	COG0526	19	1	2.82e-07	intersect
3702.AT4G29670.2	AT4G29670	ACHT2	ACHT2	ACHT2	thiol_redox	Thioredoxin-like 2-2; Thiol-disulfide oxidoreductase that may participate in various redox reactions. Possesses insulin disulfide bonds reducing activity	COG0526	19	1	2.82e-07	intersect
3702.AT4G32580.1	AT4G32580	AT4G32580	AtTrx09	AtTrx09	thiol_redox	Thioredoxin family protein	COG0526	19	1	2.82e-07	peroxibase
3702.AT4G35460.1	AT4G35460	NTRB	NTR1	NTRB	thiol_redox	Thioredoxin reductase 1; Possesses thioredoxin-disulfide reductase activity towards thioredoxins O1, O2 and F3	COG0492	19	0.85	0.00189	our
3702.AT4G37200.1	AT4G37200	HCF164	HCF164	HCF164	thiol_redox	Thioredoxin-like protein HCF164; Thiol-disulfide oxidoreductase that participates in various redox reactions in the chloroplast. Mediates the reduction of PSI-N in the thylakoid lumen. May interact and probably reduce other target proteins of the thylakoid membrane, such as FTSH2, FTSH8, LHCB5, atpA, atpB, atpE, petA and petC. Involved in the biogenesis of the plastid cytochrome b6f complex. Redu…	COG0526	19	1	2.82e-07	peroxibase
3702.AT5G03630.1	AT5G03630	ATMDAR2	MDAR2	ATMDAR2	thiol_redox	Monodehydroascorbate reductase (NADH); Catalyzes the conversion of monodehydroascorbate to ascorbate, oxidizing NADH in the process (PubMed:16146528). Involved in the detoxification of H(2)O(2) that escapes the peroxisome and causes oxidative damage to oil bodies (PubMed:17449810)	COG0446	19	0.94	9.75e-06	intersect
3702.AT5G04260.1	AT5G04260	WCRKC2	WCRKC2	WCRKC2	thiol_redox	WCRKC thioredoxin 2; Probable thiol-disulfide oxidoreductase that may participate in various redox reactions	COG0526	19	1	2.82e-07	intersect
3702.AT5G06290.1	AT5G06290	At5g06290	2-Cys Prx B	2CysPrxB	peroxidase	2-cysteine peroxiredoxin B; May be an antioxidant enzyme particularly in the developing shoot and photosynthesizing leaf. Involved in the detoxification of alkyl hydroperoxides with reducing equivalents provided through the thioredoxin system (By similarity)	COG0450	19	1	4.56e-08	intersect
3702.AT5G06690.2	AT5G06690	WCRKC1	WCRKC1	WCRKC1	thiol_redox	WCRKC thioredoxin 1; Probable thiol-disulfide oxidoreductase that may participate in various redox reactions	COG0526	19	1	2.82e-07	intersect
3702.AT5G07460.1	AT5G07460	PMSR2	MRSA2	PMSR2	thiol_redox	Peptidemethionine sulfoxide reductase 2; Catalyzes the reduction of methionine sulfoxide (MetSO) to methionine in proteins. Plays a protective role against oxidative stress by restoring activity to proteins that have been inactivated by methionine oxidation. Prevents cellular oxidative damage in long nights. MSRA family specifically reduces the MetSO S-enantiomer	COG0225	19	0.95	4.51e-06	our
3702.AT5G16400.1	AT5G16400	TRXF2	TRXF2	TRXF2	thiol_redox	Thioredoxin F2; Probable thiol-disulfide oxidoreductase involved in the redox regulation of enzymes of both reductive pentose phosphate pathway (Calvin-Benson cycle) and oxidative pentose phosphate pathway	COG0526	19	1	2.82e-07	intersect
3702.AT5G39950.1	AT5G39950	TRX2	TRX2	TRX2	thiol_redox	Thioredoxin 2; Thiol-disulfide oxidoreductase probably involved in the redox regulation of a number of cytosolic enzymes. Possesses insulin disulfide bonds reducing activity	COG0526	19	1	2.82e-07	intersect
3702.AT5G42980.1	AT5G42980	TRX3	TRX3	TRX3	thiol_redox	Thioredoxin 3; Thiol-disulfide oxidoreductase that possesses disulfide reductase and insulin disulfide bonds reducing activities. Heat shock causes oligomerization and formation of high molecular weight (HMW) complexes with concomitant functional switching from a disulfide reductase to chaperone	COG0526	19	1	2.82e-07	intersect
3702.AT5G60640.1	AT5G60640	PDIL1-4	PDIL1-4	PDIL1-4	thiol_redox	PDI-like 1-4; Acts as a protein-folding catalyst that interacts with nascent polypeptides to catalyze the formation, isomerization, and reduction or oxidation of disulfide bonds	COG0526	19	1	2.82e-07	our
3702.AT5G61440.1	AT5G61440	ACHT5	ACHT5	ACHT5	thiol_redox	Thioredoxin-like 1-2; Probable thiol-disulfide oxidoreductase that may participate in various redox reactions	COG0526	19	1	2.82e-07	intersect
3702.AT5G66190.1	AT5G66190	FNR1	LFNR1	FNR1	thiol_redox	ferredoxin--NADP+ reductase; Plays a key role in regulating the relative amounts of cyclic and non-cyclic electron flow to meet the demands of the plant for ATP and reducing power	COG0369	19	0.98	1.49e-07	our
-1.CID100000745	Reduced glutathione	reduced glutat.		reduced glutat.	chemical	chemical	NA	NA	NA	NA	NA
-1.CID100000783	Hydride	hydrogen		hydrogen	chemical	chemical	NA	NA	NA	NA	NA
-1.CID100000784	Hydrogen peroxide	hydrogen perox.		hydrogen perox.	chemical	chemical	NA	NA	NA	NA	NA
-1.CID100000975	Oxidized glutathione	GSSG		GSSG	chemical	chemical	NA	NA	NA	NA	NA
-1.CID100000977	Oxygen	oxygen		oxygen	chemical	chemical	NA	NA	NA	NA	NA
-1.CID100009983	Coniferyl alcohol	coniferyl alco.		coniferyl alco.	chemical	chemical	NA	NA	NA	NA	NA
-1.CID100011009	Copper	copper		copper	chemical	chemical	NA	NA	NA	NA	NA
-1.CID100024341	Sodium hypochlorite	NaOCl		NaOCl	chemical	chemical	NA	NA	NA	NA	NA
-1.CID100024823	Ozone	ozone		ozone	chemical	chemical	NA	NA	NA	NA	NA
-1.CID100104806	Peroxynitrite	peroxynitrite		peroxynitrite	chemical	chemical	NA	NA	NA	NA	NA
-1.CID100145068	Nitric oxide	nitric oxide		nitric oxide	chemical	chemical	NA	NA	NA	NA	NA
-1.CID100157350	Hydroxyl radical	hydroxyl radic.		hydroxyl radic.	chemical	chemical	NA	NA	NA	NA	NA
-1.CID100439703	Sinapyl alcohol	sinapyl alcohol		sinapyl alcohol	chemical	chemical	NA	NA	NA	NA	NA
-1.CID100520535	Superoxide anion	superoxide ani.		superoxide ani.	chemical	chemical	NA	NA	NA	NA	NA
-1.CID111020241	Ascorbate	ascorbate		ascorbate	chemical	chemical	NA	NA	NA	NA	NA
3702.AT5G58400.1	AT5G58400	AT5G58400	PER68	PER68	ciii_peroxidase	Peroxidase 68; Removal of H(2)O(2), oxidation of toxic reductants, biosynthesis and degradation of lignin, suberization, auxin catabolism, response to environmental stresses such as wounding, pathogen attack and oxidative stress. These functions might be dependent on each isozyme/isoform in each plant tissue	NA	NA	NA	NA	intersect
