# Supplementary material for: Analysis of Arabidopsis thaliana Redox Gene Network Indicates Evolutionary Expansion of Class III Peroxidase in Plants
Source: Sci Rep. 2019 Oct 31;9:15741. doi: 10.1038/s41598-019-52299-y (PMC6823369; doi:10.1038/s41598-019-52299-y)
Supplement: Supplementary file 3 — Table S2 [file 41598_2019_52299_MOESM3_ESM.xls]

## Sheet: Planilha1
Supplementary Table 2: Description of the chemical compounds used in the network analysis
Chemical Name	Formula	Kegg ID	PubChem ID
Hydrogen peroxide	H2O2	C00027	784
Peroxynitrite	NO3-	C16845	104806
Superoxide anion	O2-	C00704	5359597
Nitric oxide	NO	C00533	145068
Sodium hypochlorite	NaClO	D01711	23665760
Hydroxyl radical	OH	C16844	961
Hydride	H-	-	166653
Oxygen	O2	C00007	977
Ozone	O3	-	24823
Copper	Cu	C00070	23978
Reduced glutathione	C10H16N3O6S-	C00051	7048684
Oxidized glutathione	C20H32N6O12S2	C00127	65359
Coniferyl alcohol	C10H12O3	C00590	1549095
Sinapyl alcohol	C11H14O4	C02325	5280507
Ascorbate	C6H8O6	C00072	54670067
