# Supplementary material for: Analysis of Arabidopsis thaliana Redox Gene Network Indicates Evolutionary Expansion of Class III Peroxidase in Plants
Source: Sci Rep. 2019 Oct 31;9:15741. doi: 10.1038/s41598-019-52299-y (PMC6823369; doi:10.1038/s41598-019-52299-y)
Supplement: Supplementary file 4 — Table S3 [file 41598_2019_52299_MOESM4_ESM.xls]

## Sheet: Sheet1
Supplementary Table 3: Description of the genes not connected to the network main component
String ID	Tair Locus	String Name	Peroxibase Name	Defined Name	Class	String Annotation	OG	Root	Dscore	AdjPvalue	Source
3702.AT1G19570.1	AT1G19570	DHAR1	DHAR1	DHAR1	thiol_redox	Dehydroascorbate reductase; Displays a dual function. As a soluble protein, exhibits glutathione-dependent thiol transferase and dehydroascorbate (DHA) reductase activities. Key component of the ascorbate recycling system. Involved in the redox homeostasis, especially in scavenging of ROS under oxidative stresses, subsequently to biotic or abiotic inducers. As a peripheral membrane protein, could…	NOG75667	3	0.95	0.00082	peroxibase
3702.AT2G15770.1	AT2G15770	AT2G15770	AtENODL06	AtENODL06	other	Cupredoxin superfamily protein	NOG236110	3	0.67	0.00071	peroxibase
3702.AT2G23990.2	AT2G23990	ENODL11	ENODL11	ENODL11	other	Early nodulin-like protein 11	NOG232612	3	1	7.24e-05	peroxibase
3702.AT4G30590.1	AT4G30590	ENODL12	ENODL12	ENODL12	other	Early nodulin-like protein 12	NOG234820	3	1	4.17e-05	peroxibase
3702.AT4G33930.1	AT4G33930	AT4G33930	AtENODL26	AtENODL26	other	Glycine-rich protein	NOG234501	3	1	8.37e-05	peroxibase
3702.AT4G34300.1	AT4G34300	AT4G34300	AtENODL25	AtENODL25	other	Glycine-rich protein	NOG234501	3	1	8.37e-05	peroxibase
3702.AT5G57920.1	AT5G57920	ENODL10	ENODL10	ENODL10	other	Early nodulin-like protein 10	NOG277769	3	1	9.78e-05	peroxibase
3702.AT1G17800.1	AT1G17800	ENODL22	ENODL22	ENODL22	other	Early nodulin-like protein 22	NOG272155	4	0.92	0.000372	peroxibase
3702.AT3G27200.1	AT3G27200	AT3G27200	AtUCC06	AtUCC06	other	Cupredoxin superfamily protein	NOG271274	6	0.94	0.000828	peroxibase
3702.AT4G27520.1	AT4G27520	ENODL2	ENODL2	ENODL2	other	Early nodulin-like protein 2	NOG269739	6	0.67	0.0148	peroxibase
3702.AT1G48940.1	AT1G48940	ENODL6	ENODL6	ENODL6	other	Early nodulin-like protein 6	NOG147190	7	0.99	0.00107	peroxibase
3702.AT1G64640.1	AT1G64640	ENODL8	ENODL8	ENODL8	other	Early nodulin-like protein 8	NOG145474	7	0.99	0.000645	peroxibase
3702.AT1G79800.1	AT1G79800	ENODL7	ENODL7	ENODL7	other	Early nodulin-like protein 7	NOG150593	7	0.94	0.00151	peroxibase
3702.AT2G27035.1	AT2G27035	ENODL20	ENODL20	ENODL20	other	Early nodulin-like protein 20	NOG151858	7	1	0.000526	peroxibase
3702.AT3G01070.1	AT3G01070	ENODL16	ENODL16	ENODL16	other	Early nodulin-like protein 16	NOG191381	7	0.9	0.0072	peroxibase
3702.AT3G18590.1	AT3G18590	ENODL5	ENODL5	ENODL5	other	Early nodulin-like protein 5	NOG147190	7	0.99	0.00107	peroxibase
3702.AT3G20570.1	AT3G20570	ENODL9	ENODL9	ENODL9	other	Early nodulin-like protein 9	NOG143140	7	1	0.000741	peroxibase
3702.AT4G28365.1	AT4G28365	ENODL3	ENODL3	ENODL3	other	Early nodulin-like protein 3	NOG157462	7	1	0.000701	peroxibase
3702.AT4G32490.1	AT4G32490	ENODL4	ENODL4	ENODL4	other	Early nodulin-like protein 4	NOG157462	7	1	0.000701	peroxibase
3702.AT4G33870.1	AT4G33870	AT4G33870	PER48	PER48	ciii_peroxidase	Putative peroxidase 48; Removal of H(2)O(2), oxidation of toxic reductants, biosynthesis and degradation of lignin, suberization, auxin catabolism, response to environmental stresses such as wounding, pathogen attack and oxidative stress. These functions might be dependent on each isozyme/isoform in each plant tissue	NOG128070	7	0.98	0.000449	intersect
3702.AT5G07475.1	AT5G07475	AT5G07475	AtUCC05	AtUCC05	other	Cupredoxin superfamily protein	NOG146607	7	0.97	0.000944	peroxibase
3702.AT5G14345.1	AT5G14345	ENODL21	ENODL21	ENODL21	other	Early nodulin-like protein 21	NOG147190	7	0.99	0.00107	peroxibase
3702.AT5G15350.1	AT5G15350	ENODL17	ENODL17	ENODL17	other	Lamin-like protein	NOG191381	7	0.9	0.0072	peroxibase
3702.AT5G53870.1	AT5G53870	ENODL1	ENODL1	ENODL1	other	Early nodulin-like protein 1	NOG157462	7	1	0.000701	peroxibase
3702.AT1G05240.1	AT1G05240	AT1G05240	PER1	PER1	ciii_peroxidase	Peroxidase 1/2; Removal of H(2)O(2), oxidation of toxic reductants, biosynthesis and degradation of lignin, suberization, auxin catabolism, response to environmental stresses such as wounding, pathogen attack and oxidative stress. These functions might be dependent on each isozyme/isoform in each plant tissue	NOG122617	8	1	0.000554	intersect
3702.AT1G08500.1	AT1G08500	ENODL18	ENODL18	ENODL18	thiol_redox	Early nodulin-like protein 18	NOG136237	8	0.99	0.00334	peroxibase
3702.AT1G45063.1	AT1G45063	AT1G45063	AtCRX01	AtCRX01	thiol_redox	Copper ion binding;electron carriers	NOG142960	8	0.9	0.00365	peroxibase
3702.AT2G15780.1	AT2G15780	AT2G15780	AtENODL07	AtENODL07	other	Cupredoxin superfamily protein	NOG143076	8	1	0.000563	peroxibase
3702.AT2G25060.1	AT2G25060	ENODL14	ENODL14	ENODL14	other	Early nodulin-like protein 1	NOG152378	8	0.99	0.00171	peroxibase
3702.AT4G31840.1	AT4G31840	ENODL15	ENODL15	ENODL15	other	Early nodulin-like protein 15	NOG152378	8	0.99	0.00171	peroxibase
3702.AT5G25090.1	AT5G25090	ENODL13	ENODL13	ENODL13	other	Early nodulin-like protein 3	NOG152378	8	0.99	0.00171	peroxibase
3702.AT1G22480.1	AT1G22480	AT1G22480	AtUCC07	AtUCC07	other	Cupredoxin superfamily protein	NOG144070	9	0.89	0.00534	peroxibase
3702.AT1G32760.1	AT1G32760	AT1G32760	At4CxxC01	At4CxxC01	thiol_redox	Glutaredoxin-like protein	NOG35174	9	0.94	0.0033	peroxibase
3702.AT1G34780.1	AT1G34780	APRL4	APRL4	APRL4	thiol_redox	APR-like 4	NOG45847	9	0.79	0.0391	our
3702.AT1G64500.1	AT1G64500	AT1G64500	At4CxxC02	At4CxxC02	thiol_redox	Glutaredoxin-like protein	NOG35174	9	0.94	0.0033	peroxibase
3702.AT1G72230.1	AT1G72230	AT1G72230	AtUCC08	AtUCC08	other	Cupredoxin superfamily protein	NOG144070	9	0.89	0.00534	peroxibase
3702.AT2G02850.1	AT2G02850	ARPN	ARPN	ARPN	other	Plantacyanin; Forms a concentration gradient along the pollen tube growth path, with a lower level in the stigma papilla cell wall and a higher level in the transmitting tract extracellular matix of the style	NOG143703	9	0.89	0.00477	peroxibase
3702.AT2G26720.1	AT2G26720	AT2G26720	AtSTC03	AtSTC03	other	Cupredoxin superfamily protein	NOG143703	9	0.89	0.00477	peroxibase
3702.AT2G31050.1	AT2G31050	AT2G31050	AtSTC05	AtSTC05	other	Cupredoxin superfamily protein	NOG143703	9	0.89	0.00477	peroxibase
3702.AT2G32300.1	AT2G32300	UCC1	UCC1	UCC1	other	Uclacyanin 1	NOG148203	9	1	0.00161	peroxibase
3702.AT2G41330.1	AT2G41330	AT2G41330	At4CxxC03	At4CxxC03	thiol_redox	Glutaredoxin-like protein	NOG35174	9	0.94	0.0033	peroxibase
3702.AT2G44790.1	AT2G44790	UCC2	UCC2	UCC2	other	Uclacyanin 2; Probably acts as an electron carrier involved in oxygen activation and/or lignin formation	NOG151739	9	0.99	0.00139	peroxibase
3702.AT3G03860.1	AT3G03860	APRL5	APRL5	APRL5	thiol_redox	APR-like 5	NOG45847	9	0.79	0.0391	our
3702.AT3G11773.2	AT3G11773	AT3G11773	At4CxxC04	At4CxxC04	thiol_redox	Thioredoxin superfamily protein	NOG35174	9	0.94	0.0033	peroxibase
3702.AT3G17675.1	AT3G17675	AT3G17675	AtSTC04	AtSTC04	other	Blue copper-binding-like protein	NOG148585	9	0.78	0.0456	peroxibase
3702.AT3G28850.1	AT3G28850	AT3G28850	At4CxxC05	At4CxxC05	thiol_redox	Glutaredoxin-like protein	NOG35174	9	0.94	0.0033	peroxibase
3702.AT3G57070.1	AT3G57070	AT3G57070	At4CxxC06	At4CxxC06	thiol_redox	Glutaredoxin family protein	NOG35174	9	0.94	0.0033	peroxibase
3702.AT3G60270.1	AT3G60270	AT3G60270	AtUCC04	AtUCC04	other	Putative uclacyanin	NOG151739	9	0.99	0.00139	peroxibase
3702.AT3G60280.1	AT3G60280	UCC3	UCC3	UCC3	other	Uclacyanin 3; Probably acts as an electron carrier involved in oxygen activation and/or lignin formation	NOG151739	9	0.99	0.00139	peroxibase
3702.AT4G08930.1	AT4G08930	APRL6	APRL6	APRL6	thiol_redox	APR-like 6	NOG45847	9	0.79	0.0391	our
3702.AT4G10000.1	AT4G10000	AT4G10000	AtCPF02	AtCPF02	thiol_redox	Thioredoxin family protein	NOG19390	9	0.88	0.00825	peroxibase
3702.AT4G10630.1	AT4G10630	AT4G10630	At4CxxC07	At4CxxC07	thiol_redox	Glutaredoxin family protein	NOG35174	9	0.94	0.0033	peroxibase
3702.AT4G12880.1	AT4G12880	ENODL19	ENODL19	ENODL19	other	Early nodulin-like protein 19	NOG140340	9	0.89	0.00534	peroxibase
3702.AT5G01420.1	AT5G01420	AT5G01420	At4CxxC08	At4CxxC08	thiol_redox	Glutaredoxin family protein	NOG35174	9	0.94	0.0033	peroxibase
3702.AT5G03870.1	AT5G03870	AT5G03870	At4CxxC09	At4CxxC09	thiol_redox	Glutaredoxin family protein	NOG35174	9	0.94	0.0033	peroxibase
3702.AT5G06470.1	AT5G06470	AT5G06470	At4CxxC10	At4CxxC10	thiol_redox	Glutaredoxin family protein	NOG35174	9	0.94	0.0033	peroxibase
3702.AT5G13810.1	AT5G13810	AT5G13810	At4CxxC11	At4CxxC11	thiol_redox	Glutaredoxin family protein	NOG35174	9	0.94	0.0033	peroxibase
3702.AT5G18120.1	AT5G18120	APRL7	APRL7	APRL7	thiol_redox	APR-like 7	NOG45847	9	0.79	0.0391	our
3702.AT5G20230.1	AT5G20230	BCB	BCB	BCB	other	Blue copper protein; Probably acts as an electron carrier	NOG158362	9	0.87	0.0132	peroxibase
3702.AT5G26330.1	AT5G26330	AT5G26330	AtSTC02	AtSTC02	other	Cupredoxin superfamily protein	NOG141489	9	1	0.000975	peroxibase
3702.AT5G39580.1	AT5G39580	AT5G39580	PER62	PER62	ciii_peroxidase	Peroxidase 62; Removal of H(2)O(2), oxidation of toxic reductants, biosynthesis and degradation of lignin, suberization, auxin catabolism, response to environmental stresses such as wounding, pathogen attack and oxidative stress. These functions might be dependent on each isozyme/isoform in each plant tissue	NOG29116	9	0.65	0.137	intersect
3702.AT5G39865.1	AT5G39865	AT5G39865	At4CxxC12	At4CxxC12	thiol_redox	Glutaredoxin-like protein	NOG35174	9	0.94	0.0033	peroxibase
3702.AT5G58530.1	AT5G58530	AT5G58530	At4CxxC13	At4CxxC13	thiol_redox	Glutaredoxin family protein	NOG35174	9	0.94	0.0033	peroxibase
3702.AT3G53220.1	AT3G53220	AT3G53220	AtTrx05	AtTrx05	thiol_redox	Thioredoxin-like 3-3; Probable thiol-disulfide oxidoreductase that may participate in various redox reactions	NOG66170	10	0.99	0.00128	peroxibase
3702.AT4G22260.1	AT4G22260	IM	AOX4	IM	other	IMMUTANS; Acts early in chloroplast biogenesis as a component of a redox chain responsible for phytoene desaturation. Prevents the generation of toxic oxygen radicals and photooxidation of the nascent photosynthetic apparatus. Involved in the differentiation of multiple plastid types, including chloroplasts, amyloplasts, and etioplasts. Might participate in the chloroplast respiratory chain	NOG13059	11	0.96	0.00181	peroxibase
3702.AT5G42850.1	AT5G42850	AT5G42850	AtClot01	AtClot01	thiol_redox	Thioredoxin-like protein Clot; Probable thiol-disulfide oxidoreductase that may participate in various redox reactions	NOG53024	14	0.79	0.0638	peroxibase
3702.AT1G07700.3	AT1G07700	AT1G07700	AtLilium06	AtLilium06	thiol_redox	Thioredoxin-like 4; Probable thiol-disulfide oxidoreductase that may participate in various redox reactions	COG5601	18	0.91	0.000305	peroxibase
3702.AT3G20560.1	AT3G20560	PDIL5-3	PDIL5-3	PDIL5-3	thiol_redox	PDI-like 5-3; Acts as a protein-folding catalyst that interacts with nascent polypeptides to catalyze the formation, isomerization, and reduction or oxidation of disulfide bonds	NOG01122	18	0.97	9.3e-06	our
3702.AT4G27080.2	AT4G27080	PDIL5-4	ATPDIL5-4	PDIL5-4	thiol_redox	PDI-like 5-4; Acts as a protein-folding catalyst that interacts with nascent polypeptides to catalyze the formation, isomerization, and reduction or oxidation of disulfide bonds	NOG01122	18	0.97	9.3e-06	our
3702.AT5G42150.1	AT5G42150	AT5G42150	AtCPF05	AtCPF05	thiol_redox	Glutathione S-transferase family protein	NOG06748	18	0.83	0.0109	peroxibase
3702.AT5G07470.1	AT5G07470	PMSR3	MSRA3	PMSR3	thiol_redox	Peptidemethionine sulfoxide reductase 3; Catalyzes the reduction of methionine sulfoxide (MetSO) to methionine in proteins. Plays a protective role against oxidative stress by restoring activity to proteins that have been inactivated by methionine oxidation. May prevent cellular oxidative damage due to light exposure. MSRA family specifically reduces the MetSO S-enantiomer	COG0225	19	0.95	4.51e-06	our
3702.AT5G61640.1	AT5G61640	PMSR1	PMSR1	PMSR1	thiol_redox	Peptidemethionine sulfoxide reductase 1; Catalyzes the reduction of methionine sulfoxide (MetSO) to methionine in proteins. Plays a protective role against oxidative stress by restoring activity to proteins that have been inactivated by methionine oxidation. MSRA family specifically reduces the MetSO S-enantiomer (By similarity)	COG0225	19	0.95	4.51e-06	our
3702.AT3G03405.1	AT3G03405	AT3G03405	AtPrxII07	AtPrxII07	peroxidase	F-box associated ubiquitination effector family protein	NA	NA	NA	NA	peroxibase
3702.AT3G28958.1	AT3G28958	AT3G28958	AtCRX02	AtCRX02	other	Cupredoxin superfamily protein	NA	NA	NA	NA	peroxibase
3702.AT3G42570.1	AT3G42570	AT3G42570	AtPrx[P]29	AtPrx[P]29	peroxidase	Peroxidase family protein	NA	NA	NA	NA	peroxibase
3702.AT3G53330.1	AT3G53330	AT3G53330	AtCRX03	AtCRX03	other	Plastocyanin-like domain-containing protein	NA	NA	NA	NA	peroxibase
3702.AT4G01380.1	AT4G01380	AT4G01380	AtCRX04	AtCRX04	other	Plastocyanin-like domain-containing protein	NA	NA	NA	NA	peroxibase
