# Supplementary material for: Analysis of Arabidopsis thaliana Redox Gene Network Indicates Evolutionary Expansion of Class III Peroxidase in Plants
Source: Sci Rep. 2019 Oct 31;9:15741. doi: 10.1038/s41598-019-52299-y (PMC6823369; doi:10.1038/s41598-019-52299-y)
Supplement: Supplementary file 5 — Table S4 [file 41598_2019_52299_MOESM5_ESM.xls]

## Sheet: Planilha1
Supplementary Table S4: Orthologs abundance of all protein class within the network.
	Species ID	3702	3711	59689	3694	3847	4081	4113	29760	4513	4533	4538	4555	4558	4577	4641	15368	39946	39947	88036	3218
	Species	Arabidopsis thaliana	Brassica rapa	Arabidopsis lyrata	Populus trichocarpa	Glycine max	Solanum lycopersicum	Solanum tuberosum	Vitis vinifera	Hordeum vulgare	Oryza brachyantha	Oryza glaberrima	Setaria italica	Sorghum bicolor	Zea mays	Musa acuminata	Brachypodium distachyon	Oryza sativa Indica Group	Oryza sativa Japonica Group	Selaginella moellendorffii	Physcomitrella patens
Class III COGs	NOG233164	1	1	1	0	0	0	0	0	0	0	0	0	0	0	0	0	0	0	0	0
	NOG235401	1	1	1	0	0	0	0	0	0	0	0	0	0	0	0	0	0	0	0	0
	NOG236115	1	1	1	0	0	0	0	0	0	0	0	0	0	0	0	0	0	0	0	0
	NOG232894	1	1	0	0	0	0	0	0	0	0	0	0	0	0	0	0	0	0	0	0
	NOG232879	1	2	1	0	0	0	0	0	0	0	0	0	0	0	0	0	0	0	0	0
	NOG232889	1	1	1	0	0	0	0	0	0	0	0	0	0	0	0	0	0	0	0	0
	NOG237024	2	2	1	0	2	0	0	0	0	0	0	0	0	0	0	0	0	0	0	0
	NOG276879	5	5	7	5	0	0	0	0	0	0	0	0	0	0	0	0	0	0	0	0
	NOG131107	1	2	1	0	1	0	0	0	0	0	0	0	0	0	0	0	0	0	0	3
	NOG129430	1	1	0	1	1	0	0	1	0	0	0	0	0	0	1	0	0	0	0	0
	NOG275802	1	1	1	3	5	4	3	1	0	0	0	0	0	0	0	0	0	0	0	0
	NOG130232	2	3	2	1	2	1	1	1	0	0	0	0	0	0	1	0	0	0	0	0
	NOG185758	2	1	2	8	3	1	2	3	0	0	0	0	0	0	1	0	0	0	0	0
	NOG123647	1	3	1	2	2	1	0	1	1	1	1	1	1	1	2	1	1	1	0	0
	NOG131444	1	2	1	2	2	1	1	1	1	1	1	1	1	1	1	2	0	1	0	0
	NOG126963	1	2	1	4	0	2	2	1	4	1	4	3	5	4	1	5	3	3	0	0
	NOG124919	1	1	1	0	2	1	1	1	2	2	1	2	2	2	1	2	2	2	0	0
	NOG128070	1	2	1	2	2	2	2	2	0	1	1	1	1	1	0	1	1	1	0	0
	NOG126611	1	2	1	1	3	2	1	1	3	2	2	2	2	3	2	2	2	2	0	0
	NOG129978	1	1	1	2	3	4	1	1	0	1	1	1	1	1	1	1	1	1	0	0
	NOG133099	1	3	1	2	4	1	1	2	1	1	0	1	1	1	1	1	1	1	0	0
	NOG131772	1	1	1	1	2	2	2	1	0	1	1	1	1	0	0	1	1	1	0	0
	NOG122617	6	6	4	4	11	12	12	3	2	3	2	4	3	3	5	4	4	4	4	0
	NOG19163	1	2	1	3	5	2	2	1	4	3	4	3	3	3	2	4	4	4	2	0
	NOG123237	4	6	1	2	2	4	2	1	1	2	1	4	3	3	4	4	2	2	5	0
	NOG58286	2	2	2	2	4	3	2	2	3	0	1	1	2	2	3	4	1	1	1	0
	NOG121808	2	1	2	2	3	1	0	1	1	0	2	1	1	1	2	1	0	1	2	0
	NOG126859	1	2	0	2	1	1	0	1	1	1	0	1	1	1	1	1	1	0	4	0
	NOG131641	1	2	1	2	2	1	1	1	1	0	0	1	1	0	1	1	1	1	2	0
	NOG33768	1	1	1	1	2	1	1	1	0	0	0	0	0	0	0	0	0	0	2	0
	NOG130945	1	1	1	1	4	2	2	2	4	2	2	4	6	3	2	4	3	3	2	0
	NOG123538	2	4	2	2	4	1	1	2	0	1	1	3	2	3	5	1	1	1	2	0
	NOG131810	1	1	1	0	2	1	1	2	0	0	0	0	0	0	0	0	0	0	4	0
	NOG135096	1	2	1	1	2	2	2	1	1	1	1	1	1	0	1	0	1	1	2	2
	NOG24739	1	1	1	1	2	0	1	1	0	0	0	0	1	1	0	0	1	1	6	1
	NOG29576	6	6	5	2	6	3	3	2	3	2	5	6	4	5	1	4	6	4	4	3
	NOG130428	1	1	1	1	2	1	1	1	0	0	1	1	1	1	1	1	1	1	6	2
	NOG129341	2	1	2	3	2	1	1	2	1	2	2	2	2	2	2	1	2	2	5	6
	NOG26018	4	6	4	2	3	6	5	1	1	2	3	4	4	5	3	1	3	3	2	2
	NOG101992	1	3	1	2	3	1	1	1	2	2	2	2	2	2	3	4	3	2	0	2
	NOG125285	2	2	1	5	4	1	1	2	1	1	1	1	1	1	2	1	1	1	1	1
	NOG128539	1	3	2	3	0	1	1	0	2	6	7	3	3	5	3	4	6	5	4	2
	NOG29116	1	1	1	0	0	2	5	0	0	0	1	2	2	1	0	1	1	1	0	4
	NOG124136	1	1	0	2	7	2	3	4	1	3	2	3	3	1	3	2	3	3	2	3
Peroxidase COGs	NOG07211	1	1	1	1	2	1	1	1	1	1	1	1	1	1	1	1	1	1	2	2
	COG0376	7	9	9	9	11	9	8	6	7	8	9	8	8	13	10	8	12	9	12	6
	COG0753	3	8	2	4	4	6	3	3	3	3	3	3	3	3	5	3	7	3	10	7
	COG0386	8	11	9	8	15	7	4	5	3	6	6	6	7	7	8	5	8	5	8	3
	COG0678	6	6	6	4	8	3	4	8	4	3	4	4	4	4	4	4	6	5	8	7
	NOG00684	19	23	22	20	28	17	13	14	17	10	8	15	14	21	26	11	12	12	38	11
	COG0450	3	6	3	5	9	3	3	4	1	4	4	2	2	3	6	3	6	4	10	6
	COG1225	1	1	1	2	2	1	1	1	0	0	1	1	1	1	1	1	1	1	4	3
Thiol-Redox COGs	NOG45847	4	7	4	4	8	2	2	2	3	5	5	4	4	8	7	4	6	5	0	1
	COG4243	1	2	1	1	2	1	1	1	1	1	1	1	1	1	1	1	1	1	2	1
	COG5119	1	1	1	1	1	1	1	1	1	1	0	1	1	3	1	1	1	1	2	1
	NOG18420	2	2	2	14	5	3	3	8	2	4	5	4	4	7	5	3	4	5	5	0
	NOG10297	2	3	2	2	3	1	1	1	1	1	1	1	1	1	3	1	1	1	2	4
	COG1249	6	9	6	7	12	6	7	7	5	7	9	8	8	8	10	8	17	10	8	7
	COG0695	27	56	32	32	50	40	44	16	18	13	23	21	26	26	31	20	23	23	14	7
	NOG01122	7	14	10	9	10	6	4	6	4	5	5	6	5	11	10	5	5	5	6	6
	COG0526	54	76	59	56	109	54	48	45	33	45	43	42	42	86	59	38	52	44	64	51
	COG0175	4	8	4	4	5	5	5	5	2	5	3	2	2	6	3	3	4	2	6	2
	COG0278	4	7	6	5	10	4	3	3	4	5	4	5	7	22	6	5	5	5	9	8
	COG0369	9	17	9	9	14	6	6	9	6	7	8	9	9	24	12	8	8	8	16	11
	COG0446	6	6	6	3	9	4	3	6	3	6	4	8	10	7	5	7	9	6	6	5
	COG0225	5	13	5	6	7	5	5	5	2	3	4	4	4	2	5	3	5	4	12	5
	COG0492	3	10	3	3	5	4	5	3	3	3	4	3	5	4	4	3	4	4	4	4
	COG5601	3	5	5	3	6	3	3	4	3	4	4	3	3	6	4	3	4	4	2	5
	NOG04600	2	4	2	5	4	2	2	3	2	2	0	1	1	1	4	2	2	1	1	1
	NOG06748	1	1	1	5	5	1	1	2	1	1	1	1	1	1	1	1	1	1	2	2
	NOG07766	31	47	32	73	72	62	59	82	39	37	24	57	64	48	28	42	61	54	52	3
	NOG11768	75	87	75	386	20	16	113	5	303	45	34	59	359	318	1	117	132	479	3	8
	NOG142960	1	9	5	1	2	4	4	2	0	0	0	0	0	0	1	0	0	0	2	0
	NOG19390	1	1	1	1	1	0	0	1	1	1	1	1	1	1	1	1	0	0	1	1
	NOG20146	1	2	1	2	0	6	1	1	1	1	1	0	0	1	0	1	2	1	5	1
	NOG24542	1	0	0	2	2	1	1	1	0	1	1	1	2	3	3	1	0	1	2	1
	NOG35174	13	23	17	18	26	12	14	10	7	4	15	14	16	23	18	15	18	16	12	6
	NOG53024	1	1	2	1	3	1	1	1	1	1	1	0	1	1	1	1	1	1	2	1
	NOG66170	1	2	1	1	1	1	1	1	1	1	1	1	1	1	1	2	1	0	2	1
	NOG75667	2	3	2	0	0	0	0	0	0	0	0	1	1	0	1	0	0	0	0	0
SODs COGs	COG2608	50	75	55	79	118	45	45	45	36	39	39	42	45	50	79	42	48	43	24	29
	COG0234	5	12	6	8	14	5	5	6	3	6	6	6	10	12	9	5	6	7	14	10
	COG2032	3	5	4	7	6	3	3	6	3	4	4	4	4	5	6	3	5	4	7	4
	COG0605	6	8	5	5	7	5	4	4	3	3	3	3	3	13	7	3	4	3	5	4
Other Oxydo-reductase COGs	COG1304	5	15	5	6	14	8	7	4	3	4	5	6	7	6	6	4	11	6	4	6
	COG1324	1	1	1	1	3	1	1	1	1	2	2	2	1	1	5	1	2	2	2	1
	COG1528	5	4	6	2	3	1	1	6	1	2	1	2	2	1	5	1	3	1	0	4
	COG2070	1	1	2	1	1	1	1	1	1	1	1	2	2	1	1	1	2	1	2	1
	COG3794	2	4	2	2	2	1	1	1	1	0	1	0	1	1	2	1	1	1	2	3
	NOG02511	2	4	2	2	4	6	4	3	2	0	1	0	0	6	3	0	2	1	1	1
	NOG13059	1	1	1	2	2	1	1	1	1	1	1	1	2	2	1	1	1	1	4	2
	NOG13193	5	5	6	4	4	4	4	3	1	3	3	4	4	4	5	4	4	4	7	1
	NOG136237	1	2	1	2	2	1	1	1	0	1	0	1	1	1	1	1	1	1	1	0
	NOG140340	1	0	1	2	1	2	1	1	1	1	1	1	1	1	1	1	1	1	1	1
	NOG141489	1	1	1	2	4	2	3	2	1	1	1	2	2	3	4	2	2	2	4	2
	NOG143076	1	1	1	1	6	3	4	5	1	1	1	1	1	1	2	1	1	1	2	0
	NOG143140	1	4	1	2	3	1	1	1	1	3	3	4	4	6	3	3	4	4	0	0
	NOG143703	3	4	3	1	4	2	2	2	3	1	1	3	3	4	7	2	1	1	0	4
	NOG144070	2	3	2	3	3	1	1	1	1	1	1	1	1	1	1	2	1	1	0	2
	NOG145474	1	1	1	1	4	1	1	1	1	0	1	1	1	1	2	1	1	1	0	0
	NOG146607	1	2	1	2	2	1	1	1	1	0	0	1	1	1	1	1	0	1	0	0
	NOG147190	3	4	2	2	2	2	2	2	0	1	1	1	1	1	1	1	1	1	0	0
	NOG148203	1	3	1	3	2	4	5	1	5	4	3	4	4	3	2	5	5	5	4	3
	NOG148585	1	2	1	7	5	3	1	0	2	2	1	5	4	5	1	6	2	2	0	3
	NOG150593	1	1	1	2	0	1	1	1	2	3	4	0	1	0	1	5	3	3	0	0
	NOG151739	3	5	2	1	2	1	1	1	0	3	2	2	2	3	1	1	2	2	4	1
	NOG151858	1	2	1	2	3	1	1	1	2	2	2	2	2	1	3	2	2	2	0	0
	NOG152378	3	7	4	8	4	2	2	1	1	1	1	1	1	0	3	1	1	1	2	0
	NOG157462	3	5	3	4	6	1	1	2	1	1	2	2	2	2	5	2	2	2	0	0
	NOG158362	1	1	1	4	2	1	1	1	1	4	2	0	0	1	0	1	2	2	0	1
	NOG191381	2	3	2	2	3	0	1	1	0	0	0	1	1	1	1	1	0	0	0	0
	NOG232612	1	2	1	0	0	0	0	0	0	0	0	0	0	0	0	0	0	0	0	0
	NOG234501	2	2	1	0	0	0	0	0	0	0	0	0	0	0	0	0	0	0	0	0
	NOG234820	1	1	1	0	0	0	0	0	0	0	0	0	0	0	0	0	0	0	0	0
	NOG236110	1	1	0	0	0	0	0	0	0	0	0	0	0	0	0	0	0	0	0	0
	NOG269739	1	2	1	0	0	1	1	0	0	0	0	0	0	0	0	0	0	0	0	0
	NOG271274	1	2	1	1	2	1	0	1	0	0	0	0	0	0	0	0	0	0	0	0
	NOG272155	1	2	1	1	0	0	0	0	0	0	0	0	0	0	0	0	0	0	0	0
	NOG277769	1	1	1	0	0	0	0	0	0	0	0	0	0	0	0	0	0	0	0	0
