# Supplementary material for: Analysis of Arabidopsis thaliana Redox Gene Network Indicates Evolutionary Expansion of Class III Peroxidase in Plants
Source: Sci Rep. 2019 Oct 31;9:15741. doi: 10.1038/s41598-019-52299-y (PMC6823369; doi:10.1038/s41598-019-52299-y)
Supplement: Supplementary file 6 — Table S5 [file 41598_2019_52299_MOESM6_ESM.xls]

## Sheet: Planilha1
Supplementary Table 5: Class III peroxidase abundance using Oryza sativa orthologous groups (OGs)
	Physcomitrella	Selaginella	Monocots										Eudicots
String ID	3218	88036	4513	4533	4538	4555	4558	4577	4641	15368	39946	39947	3694	3702	3711	3847	4081	4113	29760	59689
Species	Physcomitrella patens	Selaginella moellendorffii	Hordeum vulgare	Oryza brachyantha	Oryza glaberrima	Setaria italica	Sorghum bicolor	Zea mays	Musa acuminata	Brachypodium distachyon	Oryza sativa Indica Group	Oryza sativa Japonica Group	Populus trichocarpa	Arabidopsis thaliana	Brassica rapa	Glycine max	Solanum lycopersicum	Solanum tuberosum	Vitis vinifera	Arabidopsis lyrata
NOG274991	0	0	1	1	0	1	1	1	0	1	1	1	0	0	0	0	3	1	1	0
NOG233057	0	0	1	1	0	2	2	2	0	1	1	1	0	0	0	0	0	0	0	0
NOG233670	0	0	0	1	1	0	1	1	0	2	2	1	0	0	0	0	0	0	0	0
NOG234981	0	0	1	1	1	1	1	1	0	1	1	1	0	0	0	0	0	0	0	0
NOG232257	0	0	0	0	1	1	0	0	0	1	1	1	0	0	0	0	0	0	0	0
NOG233667	0	0	1	1	1	1	1	1	0	1	1	1	0	0	0	0	1	0	0	0
NOG233644	0	0	2	1	1	1	1	1	0	1	1	1	0	0	0	0	0	0	0	0
NOG236272	0	0	1	1	1	1	1	1	0	1	1	1	0	0	0	0	0	0	0	0
NOG236873	0	0	1	1	1	1	1	1	0	1	1	1	0	0	0	0	0	0	0	0
NOG236574	0	0	1	0	1	1	1	1	0	1	1	1	0	0	0	0	0	0	0	0
NOG232440	0	0	1	1	1	1	1	1	0	1	1	1	0	0	0	0	0	0	0	0
NOG233052	0	0	1	1	2	1	1	2	0	1	2	2	0	0	0	0	0	0	0	0
NOG236568	0	0	1	1	1	1	1	1	0	1	1	1	0	0	0	0	0	0	0	0
NOG235624	0	0	1	1	1	2	2	1	0	0	1	1	0	0	0	0	0	0	0	0
NOG233354	0	0	1	0	2	1	1	1	0	1	1	1	0	0	0	0	0	0	0	0
NOG237760	0	0	1	1	2	3	1	1	0	2	2	2	0	0	0	0	0	0	0	0
NOG233380	0	0	1	1	0	0	1	1	0	1	1	1	0	0	0	0	0	0	0	0
NOG236901	0	0	1	1	1	1	1	1	0	1	1	1	0	0	0	0	0	0	0	0
NOG237898	0	0	0	1	1	2	1	0	0	0	1	1	0	0	0	0	0	0	0	0
NOG235622	0	0	1	1	0	4	1	2	0	1	1	1	0	0	0	0	0	0	0	0
NOG281364	0	0	1	0	2	2	2	1	3	2	2	2	0	0	0	0	0	0	0	0
NOG131772	0	0	0	1	1	1	1	0	0	1	1	1	1	1	1	2	2	2	1	1
NOG128070	0	0	0	1	1	1	1	1	0	1	1	1	2	1	2	2	2	2	2	1
NOG123647	0	0	1	1	1	1	1	1	2	1	1	1	2	1	3	2	1	0	1	1
NOG126963	0	0	4	1	4	3	5	4	1	5	3	3	4	1	2	0	2	2	1	1
NOG186405	0	0	2	1	2	2	2	2	1	2	2	2	1	0	0	6	0	0	1	0
NOG131444	0	0	1	1	1	1	1	1	1	2	0	1	2	1	2	2	1	1	1	1
NOG126611	0	0	3	2	2	2	2	3	2	2	2	2	1	1	2	3	2	1	1	1
NOG124919	0	0	2	2	1	2	2	2	1	2	2	2	0	1	1	2	1	1	1	1
NOG123237	0	5	1	2	1	4	3	3	4	4	2	2	2	4	6	2	4	2	1	1
NOG19163	0	2	4	3	4	3	3	3	2	4	4	4	3	1	2	5	2	2	1	1
NOG58286	0	1	3	0	1	1	2	2	3	4	1	1	2	2	2	4	3	2	2	2
NOG130945	0	2	4	2	2	4	6	3	2	4	3	3	1	1	1	4	2	2	2	1
NOG123538	0	2	0	1	1	3	2	3	5	1	1	1	2	2	4	4	1	1	2	2
NOG129302	0	6	4	4	2	5	5	8	6	4	2	3	2	0	1	8	3	2	4	0
NOG29576	3	4	3	2	5	6	4	5	1	4	6	4	2	6	6	6	3	3	2	5
NOG26018	2	2	1	2	3	4	4	5	3	1	3	3	2	4	6	3	6	5	1	4
NOG125285	1	1	1	1	1	1	1	1	2	1	1	1	5	2	2	4	1	1	2	1
NOG128539	2	4	2	6	7	3	3	5	3	4	6	5	3	1	3	0	1	1	0	2
NOG123664	2	0	8	5	5	6	5	5	2	5	6	6	1	0	0	3	2	1	2	0
NOG130428	2	6	0	0	1	1	1	1	1	1	1	1	1	1	1	2	1	1	1	1
NOG129341	6	5	1	2	2	2	2	2	2	1	2	2	3	2	1	2	1	1	2	2
NOG124136	3	2	1	3	2	3	3	1	3	2	3	3	2	1	1	7	2	3	4	0
NOG17244	2	6	1	1	2	1	4	2	2	1	2	2	3	1	2	3	1	4	1	2
NOG101992	2	0	2	2	2	2	2	2	3	4	3	2	2	1	3	3	1	1	1	1
NOG121808	0	2	1	0	2	1	1	1	2	1	0	1	2	2	1	3	1	0	1	1
NOG122617	0	4	2	3	2	4	3	3	5	4	4	4	4	6	6	11	12	12	3	4
NOG129978	0	0	0	1	1	1	1	1	1	1	1	1	2	1	1	3	4	1	1	1
NOG131641	0	2	1	0	0	1	1	0	1	1	1	1	2	1	2	2	1	1	1	1
NOG133099	0	0	1	1	0	1	1	1	1	1	1	1	2	1	3	4	1	1	2	1
NOG135096	2	2	1	1	1	1	1	0	1	0	1	1	1	1	2	2	2	2	1	1
NOG24739	1	6	0	0	0	0	1	1	0	0	1	1	1	1	1	2	0	1	1	1
NOG29116	4	0	0	0	1	2	2	1	0	1	1	1	0	1	1	0	2	5	0	1
Ortholog Count	32	64	74	69	82	101	99	95	66	92	93	91	63	50	71	106	72	65	48	43
Total of Genes	32273	34779	24287	32038	33164	35471	34496	34498	36525	26552	40745	40745	41337	27655	41018	54174	33837	39021	29971	32667
Ratio	0.000991541	0.00184019	0.0030469	0.00215369	0.00247256	0.0028474	0.0028699	0.00275378	0.00180698	0.0034649	0.00228249	0.0022334	0.00152406	0.00180799	0.00173095	0.00195666	0.00212785	0.00166577	0.00160155	0.00131631
